# Supplementary material for: What are the biopsychosocial risk factors associated with pain in postpartum runners? Development of a clinical decision tool
Source: PLoS One. 2021 Aug 12;16(8):e0255383. doi: 10.1371/journal.pone.0255383 (PMC8360599; doi:10.1371/journal.pone.0255383)
Supplement: S2 File — (XLSX) [file pone.0255383.s002.xlsx]

## Sheet: S2 file data final
Imputation_	CurrentpainYN	Diastasis_diagnosis	Previnjury	backtorun24.5weeks	totalmiles15.25	typeofrunner_novice	typeofrunner_recreational	typeofrunner_competelite	EPDS12.5	fatigueyesno	primiparous	sleep6.835	deltype_other	deliverytypeyoungest_vaginal	Deltype_csection	Breastfeedingpumping	anyincontinenceYN	fatiguescore19.5	PPaccumfatiguescore	age_years	relationshippartnerYN	EducationMorethanHS	racewhiteYN	Stroller (Y/N)
0	0	0	1	1	0	0	1	0	0	1	1	1	0	1	0	0	1	15	0	33	1	1	1	1
0	0	0	1	1	0	0	1	0	0	1	0	1	0	1	0	0	1	12	0	35	1	1	1	1
0	0	0	0	1	0	0	1	0	0	0	0	0	0	0	1	0	1	0	0	36	1	1	1	2
0	1	1	1	1	1	0	0	1	0	0	0	0	0	0	1	0	0	0	0	33	1	1	1	2
0	1	1	1	1	0	0	1	0	0	1	0	1	0	1	0	0	0	16	0	38	1	1	1	1
0	1	0	0	1	0	1	0	0	0	1	1	1	0	1	0	1	0	13	0	35	1	1	1	2
0	0	0	1	1	0	0	1	0	0	1	1	0	0	1	0	0	0	4	0	37	1	1	1	1
0	0	0	0	1	0	0	1	0	0	0	1	0	1	0	0	1	1	0	0	29	1	1	1	1
0	0	1	0	1	0	1	0	0	1	1	0	0	0	0	1	1	1	15	0	36	1	1	1	1
0	1	1	0	1	1	0	1	0	0	0	0	1	0	1	0	0	1	0	0	38	1	1	1	1
0	0	0	0	1	0	0	1	0	0	1	1	1	1	0	0	0	0	17	0	31	1	1	1	1
0	1	1	0	1	0	0	1	0	0	1	0	0	0	1	0	0	1	23	1	37	1	0	1	2
0	0	1	0	1	0	0	1	0	0	1	0	0	0	0	1	1	1	18	0	29	1	1	1	2
0	1	1	0	1	0	0	1	0	0	1	0	0	0	1	0	0	1	6	0	34	1	1	1	1
0	1	0	0	1	0	0	0	1	0	1	0	1	0	1	0	0	1	18	0	32	1	1	1	1
0	0	0	0	1	0	0	1	0	0	0	0	0	0	1	0	0	0	0	0	42	1	1	1	2
0	1	1	1	1	0	0	1	0	1	1	1	1	1	0	0	0	1	30	1	38	1	1	1	1
0	1	1	0	1	0	0	1	0	0	1	0	1	0	1	0	1	1	29	1	37	1	1	1	2
0	1	0	1	1	0	0	1	0	0	1	0	0	0	0	1	1	1	7	0	37	1	1	1	1
0	1	0	1	1	0	0	1	0	0	1	0	1	0	1	0	1	0	12	0	36	1	1	1	2
0	1	1	1	1	0	0	1	0	0	1	1	1	1	0	0	1	0	13	0	28	1	1	1	2
0	0	0	0	1	0	0	1	0	0	1	0	0	0	1	0	1	1	13	0	37	1	1	1	1
0	0	0	1	1	0	0	1	0	0	1	0	0	0	1	0	0	1	7	0	36	1	1	1	2
0	0	1	0	1	0	1	0	0	0	1	0	1	0	0	1	1	0	20	1	37	1	0	1	1
0	0	0	0	1	0	1	0	0	0	1	1	0	0	1	0	0	1	12	0	28	1	1	1	2
0	0	0	0	1	0	0	1	0	0	1	0	0	0	1	0	1	0	7	0	30	1	1	0	2
0	1	0	0	1	1	0	0	1	1	1	0	1	0	1	0	1	1	13	0	31	1	1	1	2
0	0	0	1	1	1	0	0	1	0	1	0	1	0	1	0	0	1	8	0	36	1	1	1	2
0	1	0	0	1	0	1	0	0	0	0	1	0	0	1	0	0	1	0	0	29	1	1	1	1
0	0	0	0	1	0	0	1	0	0	0	0	0	0	1	0	1	0	0	0	27	1	0	1	1
0	0	0	0	1	0	0	1	0	0	1	1	1	0	0	1	0	0	12	0	28	1	1	1	2
0	1	0	1	1	1	0	0	1	0	1	1	0	0	1	0	0	1	5	0	34	1	1	1	1
0	0	0	1	1	1	0	0	1	0	0	1	0	0	1	0	0	1	0	0	46	1	0	1	2
0	0	0	0	1	0	0	1	0	1	1	0	0	0	0	1	0	0	9	0	32	1	1	1	1
0	0	1	0	1	0	1	0	0	0	1	0	1	0	1	0	0	1	10	0	38	1	1	1	2
0	1	0	1	1	0	0	1	0	0	1	0	0	0	1	0	0	1	22	1	37	1	1	1	1
0	0	1	0	1	0	0	1	0	0	0	1	0	0	1	0	1	0	0	0	28	1	1	1	2
0	1	0	1	1	0	0	1	0	0	1	1	1	0	1	0	1	1	14	0	33	1	1	1	1
0	1	1	1	1	0	1	0	0	0	1	0	0	0	0	1	0	0	12	0	33	1	1	1	2
0	1	0	0	1	0	0	1	0	0	1	1	0	0	1	0	1	1	12	0	31	1	1	1	1
0	0	1	1	1	0	0	1	0	0	1	0	0	0	1	0	1	0	7	0	34	1	1	1	2
0	0	1	0	1	0	0	1	0	0	1	1	1	1	0	0	0	0	12	0	35	1	1	1	2
0	0	0	1	1	1	0	1	0	0	1	0	1	0	1	0	0	0	19	0	30	1	0	1	2
0	0	0	0	1	0	1	0	0	0	1	0	0	0	1	0	0	1	11	0	35	1	1	1	1
0	0	0	1	1	0	0	1	0	0	1	0	0	0	1	0	1	0	7	0	37	1	1	1	1
0	1	0	0	1	1	0	1	0	1	1	0	1	0	1	0	0	0	20	1	32	1	1	1	2
0	0	1	1	1	0	0	1	0	0	0	1	0	1	0	0	1	0	0	0	30	1	1	1	1
0	0	0	0	1	1	0	1	0	0	0	1	0	0	0	1	0	0	0	0	26	0	1	1	2
0	0	0	0	1	0	0	1	0	0	1	1	0	0	1	0	0	1	3	0	32	1	1	1	1
0	0	0	1	1	0	0	1	0	0	1	1	1	0	1	0	0	0	13	0	35	1	1	1	1
0	1	0	1	1	0	0	0	1	1	1	0	1	0	0	1	0	0	39	1	30	0	0	0	2
0	1	0	0	1	0	0	1	0	1	1	0	1	0	1	0	0	1	31	1	31	0	1	0	1
0	0	0	1	0	0	0	1	0	0	1	0	1	0	0	1	0	0	14	0	33	1	1	1	1
0	0	0	1	0	0	0	0	1	0	1	0	1	0	0	1	1	0	10	0	31	1	1	1	1
0	0	0	1	0	0	0	1	0	0	1	1	0	0	1	0	0	0	2	0	34	1	1	1	1
0	0	0	0	0	0	0	1	0	0	1	1	0	0	1	0	0	0	4	0	34	1	1	1	1
0	0	0	0	0	0	0	1	0	0	1	0	1	0	0	1	0	1	8	0	38	1	1	1	1
0	0	1	1	0	0	1	0	0	0	1	1	1	0	0	1	0	0	11	0	29	1	1	1	2
0	1	1	1	0	0	0	0	1	0	1	0	0	0	1	0	0	1	7	0	37	1	1	1	1
0	0	0	0	0	0	0	1	0	0	1	0	0	0	1	0	0	0	6	0	32	1	1	1	1
0	0	0	0	0	0	0	1	0	0	0	0	0	0	1	0	1	1	0	0	37	1	1	1	1
0	0	0	1	0	1	0	0	1	0	0	0	0	0	0	1	0	0	0	0	35	1	1	1	1
0	0	0	1	0	0	0	1	0	0	1	0	0	0	1	0	0	1	15	0	36	1	1	1	2
0	1	0	0	0	0	0	1	0	0	1	0	1	0	1	0	1	0	12	0	35	1	1	1	2
0	1	0	1	0	0	0	1	0	1	1	1	0	0	1	0	1	0	27	1	29	1	1	1	2
0	1	0	1	0	0	0	1	0	0	1	0	0	0	1	0	1	0	8	0	38	1	1	1	1
0	0	0	1	0	0	0	1	0	0	1	0	0	1	0	0	0	0	10	0	42	1	1	1	2
0	0	0	1	0	1	0	1	0	0	1	1	0	0	1	0	0	0	10	0	33	1	1	1	1
0	0	1	0	0	0	0	1	0	0	1	0	1	0	1	0	1	0	21	1	32	1	1	1	1
0	1	0	1	0	1	0	1	0	0	1	0	1	0	1	0	0	1	10	0	38	1	1	1	1
0	1	1	1	0	0	0	1	0	0	0	1	0	0	0	1	0	0	0	0	33	1	1	1	1
0	0	0	0	0	0	0	1	0	0	1	0	0	0	1	0	1	1	17	0	35	1	1	1	1
0	0	0	1	0	1	0	0	1	1	1	0	0	0	0	1	0	0	10	0	44	1	1	1	2
0	0	0	0	0	1	0	1	0	1	1	0	0	0	1	0	0	0	18	0	36	1	1	1	1
0	1	0	1	0	1	0	1	0	0	1	0	1	0	1	0	1	0	13	0	27	1	1	1	1
0	0	0	1	0	1	0	0	1	0	1	1	0	1	0	0	1	1	15	0	28	1	1	1	2
0	0	1	1	0	0	0	1	0	0	1	1	1	0	0	1	1	0	23	1	36	1	1	1	1
0	0	1	0	0	0	0	1	0	0	1	1	0	0	0	1	1	0	9	0	28	1	1	1	2
0	0	0	1	0	1	0	1	0	0	1	1	0	0	0	1	1	0	6	0	39	1	1	1	2
0	0	0	1	0	0	0	1	0	0	1	0	1	0	1	0	0	0	12	0	31	1	1	1	1
0	1	0	1	0	0	0	1	0	0	1	0	1	0	1	0	1	0	10	0	33	1	1	1	1
0	0	0	0	0	0	0	1	0	0	1	0	0	0	1	0	0	0	13	0	35	1	1	1	1
0	0	0	1	0	0	0	1	0	1	1	0	1	0	0	1	1	0	10	0	39	1	1	1	2
0	1	0	1	0	0	0	1	0	0	1	1	0	1	0	0	0	0	9	0	41	0	1	1	2
0	0	0	1	0	0	0	1	0	0	1	1	0	0	1	0	1	0	5	0	29	1	1	1	2
0	1	0	0	0	1	0	1	0	0	1	0	0	0	1	0	0	1	15	0	36	1	1	1	2
0	0	1	1	0	1	0	1	0	0	1	0	0	0	0	1	0	0	8	0	39	1	1	1	2
0	0	1	1	0	1	0	0	1	0	1	1	0	0	1	0	1	0	16	0	30	1	1	1	1
0	0	0	0	0	0	0	1	0	0	1	0	1	0	1	0	1	1	4	0	39	1	1	1	1
0	0	0	0	0	0	0	1	0	0	1	1	1	0	0	1	1	0	6	0	34	1	1	1	2
0	0	0	0	0	0	0	1	0	0	1	0	1	0	1	0	0	0	6	0	33	1	1	1	1
0	0	1	0	0	0	0	1	0	0	0	0	0	0	1	0	0	1	0	0	34	1	1	1	1
0	0	0	1	0	0	0	1	0	0	1	0	0	0	1	0	1	1	7	0	33	1	1	1	2
0	1	0	1	0	0	0	1	0	0	1	0	1	0	1	0	1	0	15	0	34	1	1	1	1
0	0	0	0	0	1	0	1	0	0	1	1	0	0	1	0	1	1	6	0	31	1	1	1	1
0	0	0	1	0	0	0	1	0	0	1	1	0	0	0	1	1	0	8	0	32	1	1	1	2
0	0	1	1	0	0	0	1	0	0	1	1	0	0	0	1	0	0	9	0	35	1	1	1	2
0	0	0	0	0	0	0	1	0	1	1	0	0	0	1	0	1	0	20	1	33	1	1	1	2
0	0	1	1	0	0	0	1	0	0	1	1	1	0	1	0	1	1	9	0	34	1	1	1	2
0	1	1	0	0	0	1	0	0	0	1	0	1	0	1	0	1	0	17	0	34	1	1	1	1
0	0	0	1	0	1	0	0	1	0	1	0	1	0	1	0	0	1	13	0	40	1	1	1	2
0	0	0	1	0	1	0	0	1	0	1	0	0	0	1	0	0	1	3	0	34	1	1	1	2
0	0	0	1	0	0	0	1	0	0	1	1	1	0	0	1	1	0	14	0	38	1	1	1	1
0	0	0	1	0	0	0	1	0	0	1	0	0	0	1	0	0	1	8	0	37	1	1	1	2
0	0	0	0	0	0	0	1	0	0	1	1	1	0	0	1	1	1	11	0	26	1	1	1	2
0	1	0	0	0	0	0	1	0	0	1	1	1	0	1	0	1	1	9	0	33	1	1	1	2
0	1	1	0	0	0	0	1	0	0	1	0	1	0	1	0	1	1	4	0	34	1	1	1	1
0	0	0	1	0	1	0	1	0	0	1	1	0	0	1	0	0	0	15	0	38	1	1	0	2
0	0	0	0	0	1	0	0	1	0	1	1	1	0	0	1	0	1	4	0	33	1	1	1	2
0	0	0	1	0	0	0	1	0	0	0	1	0	0	1	0	1	0	0	0	27	1	1	1	1
0	0	0	0	0	0	0	1	0	0	1	0	0	0	1	0	1	1	9	0	36	1	1	1	1
0	1	0	0	0	0	0	1	0	0	1	1	0	0	1	0	1	0	10	0	28	1	1	1	2
0	1	0	1	0	0	0	1	0	0	1	0	0	0	0	1	0	1	7	0	35	1	1	1	1
0	1	0	1	0	1	0	0	1	0	1	1	1	0	1	0	0	1	6	0	27	1	1	1	1
0	0	0	1	0	1	0	0	1	1	1	1	0	0	1	0	0	0	22	1	38	1	1	1	2
0	0	0	1	0	0	0	1	0	0	1	0	1	0	0	1	1	1	8	0	34	1	1	1	1
0	0	1	0	0	1	0	0	1	0	0	1	1	0	1	0	0	1	0	0	36	1	1	1	2
0	1	0	1	0	0	1	0	0	0	1	1	1	0	0	1	0	1	12	0	28	1	1	1	2
0	0	0	0	0	0	0	1	0	0	0	0	0	0	1	0	1	0	0	0	31	1	1	1	2
0	1	0	1	0	0	0	1	0	0	1	1	1	0	1	0	0	1	15	0	30	1	1	1	1
0	1	0	1	0	1	0	1	0	0	1	1	0	0	0	1	0	1	7	0	27	1	0	1	2
0	1	0	1	0	0	0	1	0	1	1	1	1	0	1	0	1	0	17	0	33	1	1	1	2
0	0	1	0	0	0	0	1	0	0	1	0	0	0	0	1	1	0	4	0	35	1	1	1	1
0	0	0	1	0	1	0	1	0	0	1	0	1	0	0	1	1	0	10	0	29	1	1	1	2
0	1	0	1	0	0	0	1	0	1	1	1	0	0	1	0	0	0	24	1	35	1	1	1	2
0	1	1	1	0	1	0	1	0	0	1	0	1	0	1	0	1	0	14	0	41	1	1	1	1
0	0	0	0	0	0	0	1	0	0	1	0	1	0	0	1	0	1	3	0	38	1	1	1	2
0	1	0	1	0	1	0	0	1	0	1	1	1	0	1	0	1	0	16	0	33	1	1	1	2
0	0	0	1	0	0	0	1	0	0	1	1	1	0	1	0	1	1	25	1	31	1	1	1	1
0	0	0	1	0	0	0	0	1	0	0	0	0	0	1	0	0	1	0	0	34	1	1	1	1
0	0	0	0	0	0	0	1	0	0	1	0	0	0	1	0	0	1	1	0	34	1	1	1	2
0	0	0	0	0	0	0	1	0	1	1	1	0	0	1	0	0	1	21	1	30	1	1	1	2
0	0	1	1	0	0	0	1	0	0	1	0	1	0	1	0	1	0	18	0	43	1	0	1	2
0	0	0	1	0	0	0	0	1	0	1	0	0	0	1	0	0	0	7	0	36	1	1	1	2
0	0	1	1	0	0	0	1	0	0	1	0	1	0	1	0	1	1	16	0	32	1	1	1	2
0	1	0	0	0	1	1	0	0	0	1	1	0	0	1	0	1	0	3	0	27	1	1	1	1
0	1	0	1	0	0	0	1	0	0	1	0	0	0	1	0	1	1	17	0	33	1	1	1	2
0	1	0	0	0	0	0	1	0	0	1	1	1	0	1	0	0	0	2	0	26	1	1	1	1
0	0	1	0	0	1	0	1	0	1	1	0	1	0	1	0	0	0	15	0	34	1	1	1	2
0	0	0	1	0	0	0	1	0	0	1	0	0	0	1	0	0	0	6	0	37	1	1	1	2
0	0	0	1	0	1	0	0	1	0	1	1	0	0	1	0	0	0	4	0	40	1	1	1	2
0	0	0	0	0	1	0	0	1	0	1	0	1	0	1	0	1	0	7	0	25	1	0	1	2
0	0	0	0	0	0	0	0	1	0	1	0	0	0	1	0	0	0	6	0	36	1	1	1	2
0	0	0	1	0	0	0	0	1	0	1	1	0	1	0	0	0	0	11	0	42	1	1	1	1
0	0	0	0	0	0	0	0	1	0	0	0	0	0	1	0	1	0	0	0	38	1	1	1	2
0	0	1	0	0	1	0	0	1	0	0	0	0	0	1	0	0	0	0	0	37	1	1	1	1
0	0	0	0	0	1	0	0	1	0	1	1	0	0	0	1	1	1	13	0	32	1	1	1	2
0	0	0	0	0	0	0	1	0	0	1	0	0	0	1	0	1	1	6	0	36	1	1	1	1
0	1	0	0	0	1	0	1	0	0	1	1	0	0	0	1	0	0	6	0	40	1	1	1	1
0	0	0	1	0	0	0	0	1	0	1	0	1	0	1	0	0	1	4	0	35	1	1	1	1
0	0	1	0	0	0	0	1	0	1	1	0	1	0	1	0	1	0	23	1	38	1	1	1	2
0	0	0	1	0	0	0	1	0	0	1	0	0	0	1	0	0	1	17	0	29	1	1	1	1
0	0	1	0	0	0	0	1	0	0	1	0	1	0	0	1	0	0	17	0	36	1	1	1	1
0	0	1	0	0	0	0	1	0	0	0	0	0	0	0	1	1	1	0	0	40	1	1	1	1
0	1	1	1	0	1	0	0	1	0	1	0	#NULL!	0	0	1	1	0	11	0	37	1	1	1	2
0	0	1	0	0	0	0	1	0	0	1	0	1	0	1	0	1	0	11	0	32	1	1	1	1
0	0	0	1	0	0	0	1	0	1	1	1	1	0	0	1	1	0	25	1	37	1	0	1	1
0	0	0	0	0	0	0	1	0	1	1	0	0	0	0	1	0	1	16	0	34	1	1	1	1
0	0	0	1	0	0	0	1	0	0	1	0	0	0	1	0	1	0	6	0	34	1	1	1	2
0	0	0	0	0	0	0	1	0	0	1	0	1	0	1	0	1	0	20	1	35	1	1	1	1
0	0	0	1	0	1	0	0	1	0	1	1	1	0	0	1	0	0	6	0	30	1	1	1	2
0	0	0	0	0	0	0	1	0	1	1	0	1	0	1	0	1	1	25	1	36	1	1	1	1
0	1	0	0	0	0	0	0	1	0	1	0	1	0	1	0	1	1	17	0	34	1	0	1	1
0	1	0	0	0	0	1	0	0	0	1	1	1	1	0	0	0	0	13	0	32	1	1	1	2
0	0	0	0	0	0	0	1	0	0	1	1	0	0	1	0	0	1	10	0	27	1	1	1	1
0	0	0	1	0	0	0	1	0	0	1	0	1	0	0	1	1	1	13	0	38	1	1	1	2
0	0	1	0	0	0	0	1	0	0	1	1	0	0	1	0	0	1	26	1	33	1	1	1	1
0	0	0	0	0	1	0	0	1	0	1	0	0	0	1	0	1	0	0	0	34	1	1	1	2
0	1	0	1	0	0	0	0	1	0	1	1	1	0	1	0	0	0	12	0	35	1	1	1	2
0	1	0	1	0	0	0	1	0	0	1	0	0	0	1	0	0	1	12	0	31	1	1	1	2
0	0	0	0	0	0	0	1	0	0	1	1	0	0	1	0	1	0	4	0	30	1	1	1	1
0	1	0	1	0	0	1	0	0	0	1	0	1	0	1	0	1	0	11	0	27	1	1	1	2
0	1	0	1	0	0	0	1	0	1	1	1	0	0	1	0	0	0	19	0	33	1	1	1	2
0	0	0	1	0	0	0	1	0	0	1	1	0	1	0	0	0	0	2	0	33	1	1	1	2
0	1	1	1	0	0	0	1	0	0	1	0	1	0	0	1	0	0	16	0	31	1	1	1	2
0	0	0	1	0	1	0	1	0	0	0	1	0	0	0	1	0	0	0	0	33	1	1	1	1
0	0	0	0	0	0	1	0	0	0	1	0	1	0	1	0	0	1	14	0	35	1	1	1	2
0	1	1	1	0	0	0	1	0	0	1	1	0	0	1	0	1	0	15	0	34	1	1	1	1
0	0	0	0	0	0	0	1	0	0	1	0	1	0	1	0	1	1	22	1	38	1	1	1	2
0	0	1	1	0	0	1	0	0	0	1	0	1	0	0	1	1	0	15	0	29	1	1	1	2
0	1	0	0	0	0	0	1	0	0	1	1	1	0	0	1	1	0	12	0	29	1	1	1	1
0	0	0	0	0	0	0	1	0	0	0	1	1	1	0	0	1	0	0	0	31	1	1	1	2
0	0	0	0	0	0	0	0	1	0	1	1	0	0	1	0	1	1	9	0	31	1	1	1	2
0	0	0	1	0	1	0	1	0	0	1	0	1	0	1	0	1	0	6	0	36	1	0	1	1
0	0	0	1	0	0	0	1	0	0	1	0	0	0	1	0	1	1	12	0	36	1	1	1	1
0	0	0	0	0	0	0	1	0	1	1	0	1	0	1	0	0	1	19	0	36	1	1	1	2
0	0	0	0	0	1	0	1	0	0	1	0	0	0	1	0	0	1	6	0	33	1	1	1	2
0	0	1	1	0	0	0	1	0	0	1	0	0	0	1	0	0	0	13	0	33	1	1	1	2
0	0	0	0	0	0	1	0	0	0	0	1	0	0	1	0	0	0	0	0	31	1	1	1	2
0	0	0	0	0	1	0	1	0	1	0	0	1	0	1	0	0	0	0	0	40	1	1	1	1
0	0	0	0	0	0	0	1	0	0	0	1	0	1	0	0	0	0	0	0	21	1	1	1	1
0	0	0	1	0	0	0	1	0	0	1	0	0	0	1	0	0	1	9	0	37	1	1	1	1
0	1	1	1	0	0	0	1	0	1	1	0	1	0	0	1	0	1	24	1	37	1	1	1	2
0	0	0	0	0	0	0	1	0	0	1	0	1	0	1	0	0	0	5	0	36	1	1	1	2
0	0	0	1	0	1	0	1	0	0	1	0	0	0	1	0	1	0	8	0	33	1	1	1	1
0	1	0	1	0	0	0	1	0	1	1	0	1	0	1	0	1	1	19	0	37	1	1	1	1
0	0	1	1	0	1	0	1	0	0	1	1	0	1	0	0	0	1	27	1	32	1	1	1	1
0	0	0	1	0	0	0	1	0	0	1	1	0	0	0	1	1	1	12	0	38	1	1	1	2
0	0	0	1	0	1	0	0	1	0	1	0	0	0	1	0	0	1	4	0	38	1	1	1	1
0	1	1	0	0	1	0	1	0	0	1	1	0	0	1	0	1	0	3	0	33	1	1	1	1
0	1	1	0	0	0	0	1	0	0	1	0	1	0	1	0	1	0	6	0	32	1	1	1	1
0	0	0	0	0	0	0	1	0	0	1	0	1	0	1	0	0	1	2	0	38	1	1	1	2
0	0	1	1	0	0	0	1	0	0	1	0	0	0	1	0	1	0	4	0	28	1	1	1	1
0	0	0	1	0	0	0	1	0	0	1	0	1	1	0	0	1	0	12	0	36	1	1	1	2
0	0	1	1	0	0	0	1	0	1	1	0	1	0	1	0	0	0	27	1	38	1	1	1	1
0	0	1	0	0	0	0	1	0	1	1	1	0	0	0	1	0	1	24	1	37	1	1	1	2
0	0	0	1	0	1	0	1	0	0	0	0	0	0	1	0	1	0	0	0	37	1	1	1	1
0	0	0	0	0	0	0	1	0	0	1	0	0	1	0	0	0	0	11	0	37	1	1	1	2
0	1	1	1	0	0	0	1	0	0	1	0	1	0	1	0	1	1	17	0	45	1	1	1	1
0	1	0	0	0	1	0	1	0	0	1	0	1	0	0	1	1	0	10	0	33	1	1	1	2
0	1	0	0	0	1	0	1	0	0	1	0	1	0	1	0	0	0	9	0	29	1	1	1	1
0	0	0	0	0	0	0	0	1	0	1	0	0	0	0	1	0	0	10	0	37	1	1	1	1
0	0	0	0	0	0	0	1	0	0	1	1	0	0	1	0	1	1	14	0	32	1	1	1	2
0	0	0	1	0	1	0	1	0	0	1	0	1	0	1	0	1	1	12	0	36	1	1	1	2
0	0	1	1	0	1	0	0	1	0	1	1	0	0	1	0	0	0	4	0	28	1	1	1	1
0	0	0	1	0	1	0	0	1	0	1	0	0	0	0	1	0	0	3	0	37	1	1	1	2
0	0	1	0	0	0	0	1	0	0	1	0	1	0	0	1	1	0	31	1	34	1	1	1	1
0	0	1	1	0	0	0	1	0	0	1	0	1	0	0	1	0	0	11	0	43	1	1	1	1
0	0	1	1	0	0	0	1	0	0	1	0	0	0	1	0	0	0	5	0	35	1	1	1	2
0	0	0	1	0	1	0	1	0	0	1	1	1	0	1	0	1	0	13	0	39	1	1	1	2
0	0	0	0	0	0	0	1	0	0	1	0	0	0	1	0	1	0	8	0	32	1	1	1	1
0	0	0	1	0	0	0	1	0	0	0	1	0	1	0	0	0	0	0	0	30	1	1	1	1
0	1	1	1	0	0	0	1	0	0	0	0	0	0	0	1	1	0	0	0	39	1	1	1	1
0	0	0	1	0	1	0	1	0	0	1	0	0	0	1	0	0	0	18	0	36	1	1	1	1
0	0	0	0	0	0	0	1	0	0	1	0	0	0	1	0	0	0	10	0	31	1	1	1	1
0	0	0	1	0	1	0	1	0	0	1	0	1	0	1	0	0	1	7	0	36	1	1	1	1
0	0	1	1	0	0	0	1	0	0	1	1	0	0	1	0	1	0	24	1	32	1	1	1	2
0	0	0	1	0	1	0	1	0	0	1	1	0	0	1	0	1	1	5	0	35	1	1	1	2
0	1	0	0	0	0	0	1	0	0	1	0	1	0	1	0	0	1	25	1	35	1	1	1	2
0	0	0	0	0	0	0	0	1	0	1	1	0	1	0	0	0	1	3	0	33	1	1	1	2
0	0	1	1	0	1	0	1	0	1	1	0	1	0	0	1	0	0	20	1	41	1	1	1	1
0	0	1	1	0	0	0	0	1	0	1	0	1	0	0	1	1	0	1	0	34	1	1	1	1
0	0	0	0	0	0	0	1	0	0	1	1	0	1	0	0	1	0	8	0	35	1	1	1	2
0	0	0	1	0	1	0	0	1	0	1	0	0	0	1	0	1	1	8	0	29	1	1	1	1
0	1	0	0	0	0	0	1	0	0	1	0	0	0	0	1	0	1	9	0	35	1	1	1	1
0	0	1	0	0	0	0	1	0	0	1	0	1	0	1	0	0	1	9	0	38	1	1	0	2
0	1	0	0	0	0	0	1	0	0	1	1	0	0	1	0	1	0	7	0	31	1	1	1	2
0	0	0	1	0	1	0	1	0	0	1	0	1	0	0	1	0	1	15	0	39	1	1	1	1
0	0	0	0	0	0	0	1	0	0	1	1	0	1	0	0	1	1	14	0	29	0	1	0	2
0	1	1	1	0	0	0	1	0	0	1	0	0	0	1	0	1	1	18	0	41	1	1	1	2
0	0	0	1	0	1	0	0	1	0	1	0	1	0	1	0	1	0	11	0	35	1	1	1	1
0	0	0	0	0	0	0	1	0	1	1	1	1	0	1	0	0	1	27	1	33	1	1	1	2
0	0	0	0	0	1	0	1	0	0	1	1	0	0	1	0	1	1	7	0	34	1	1	1	1
0	1	0	0	0	0	0	1	0	0	1	0	1	0	1	0	1	0	16	0	35	1	1	1	1
0	0	0	0	0	0	0	1	0	0	1	0	1	0	0	1	1	0	19	0	35	1	1	1	1
0	1	0	1	0	0	0	1	0	0	1	1	0	0	1	0	0	0	21	1	35	1	1	1	1
0	1	0	1	0	1	0	0	1	1	1	0	0	0	1	0	1	1	13	0	37	1	1	1	2
0	0	0	0	0	0	0	1	0	0	0	0	0	0	1	0	1	1	0	0	44	1	1	0	2
0	1	0	1	0	0	0	1	0	0	1	1	1	1	0	0	1	1	12	0	34	1	1	1	2
0	0	0	1	0	0	0	1	0	0	1	1	1	0	1	0	1	0	6	0	36	1	1	1	1
0	1	0	1	0	1	0	0	1	0	0	1	0	0	1	0	1	0	0	0	33	1	1	1	2
0	0	0	1	0	1	0	1	0	0	0	1	0	0	0	1	1	0	0	0	34	1	1	0	1
0	0	0	1	0	1	0	0	1	0	0	1	0	0	1	0	1	0	0	0	35	1	1	1	1
0	1	0	0	0	0	1	0	0	1	1	1	1	0	1	0	0	1	24	1	36	1	1	1	2
0	1	0	0	0	0	0	1	0	0	1	0	1	0	0	1	0	1	10	0	36	1	0	1	1
0	0	0	0	0	1	0	1	0	0	1	0	1	0	0	1	0	0	17	0	31	1	1	1	2
0	0	0	0	0	1	0	0	1	0	1	0	0	0	1	0	0	0	9	0	32	1	1	1	1
0	0	1	1	0	1	0	1	0	0	1	1	0	0	0	1	0	0	4	0	31	1	1	1	1
0	0	0	1	0	1	0	0	1	0	1	0	0	0	1	0	0	1	3	0	37	1	1	1	1
0	0	0	0	0	1	0	1	0	1	1	1	0	1	0	0	0	0	16	0	31	1	1	1	1
0	1	1	1	0	1	0	0	1	0	1	0	0	0	1	0	1	0	24	1	36	1	1	1	1
0	0	0	0	0	0	0	1	0	0	1	1	1	0	1	0	1	0	3	0	34	1	1	1	1
0	1	0	1	0	0	0	1	0	0	1	1	0	0	1	0	0	1	1	0	32	1	1	1	1
0	0	0	0	0	0	0	1	0	0	1	0	0	0	0	1	1	1	9	0	39	1	1	1	1
0	0	1	1	0	0	0	1	0	0	0	1	0	0	0	1	0	1	0	0	35	1	1	1	1
0	1	0	0	0	0	0	1	0	1	1	0	1	0	1	0	0	1	18	0	25	1	0	1	1
0	0	0	0	0	0	1	0	0	0	1	0	0	0	1	0	0	0	32	1	32	1	1	1	1
0	0	0	0	0	0	0	1	0	0	1	0	0	0	0	1	1	1	10	0	35	1	1	1	1
0	1	1	1	0	0	0	1	0	1	1	0	1	0	1	0	1	1	32	1	30	1	1	1	2
0	0	0	1	0	1	0	0	1	0	1	0	1	0	1	0	1	0	1	0	35	1	1	1	2
0	1	0	0	0	0	1	0	0	0	1	1	1	0	1	0	0	1	10	0	29	1	0	1	1
0	0	0	0	0	0	0	1	0	0	1	1	1	0	1	0	1	0	13	0	32	1	1	1	2
0	1	0	0	0	0	0	1	0	0	1	1	1	0	0	1	1	0	2	0	30	1	1	1	1
0	0	0	0	0	0	1	0	0	0	1	0	1	0	0	1	1	0	10	0	35	1	1	1	1
0	0	0	0	0	0	0	1	0	0	1	0	0	0	1	0	1	0	4	0	31	1	1	1	2
0	0	0	0	0	0	0	1	0	0	0	0	0	0	1	0	0	1	0	0	35	1	1	1	2
0	0	0	0	0	0	0	1	0	0	0	0	1	0	1	0	0	0	0	0	25	1	0	1	1
0	0	0	1	0	1	0	1	0	0	0	0	0	0	1	0	0	0	0	0	37	1	1	1	1
0	0	0	1	0	0	0	1	0	1	1	0	1	0	1	0	0	1	15	0	31	1	1	1	1
0	0	0	1	0	1	0	0	1	0	1	0	0	0	0	1	1	0	2	0	35	1	1	1	2
0	0	1	0	0	0	0	1	0	0	1	0	1	0	0	1	1	0	13	0	32	1	1	1	2
0	0	0	0	0	1	0	0	1	0	0	0	0	0	1	0	0	1	0	0	31	1	1	1	1
0	0	0	0	0	0	0	1	0	0	1	0	1	0	1	0	0	1	18	0	29	1	0	1	1
0	0	0	1	0	1	0	1	0	0	1	0	1	0	0	1	0	0	12	0	34	1	1	1	1
0	0	0	1	0	1	0	1	0	0	1	1	0	0	1	0	1	0	3	0	39	1	1	1	2
0	1	1	1	0	1	0	0	1	1	1	1	1	0	1	0	0	0	21	1	31	1	1	1	2
0	0	1	1	0	1	0	1	0	0	1	0	1	0	1	0	1	0	8	0	34	1	1	1	1
0	0	0	1	0	1	0	1	0	0	1	1	0	0	0	1	0	1	6	0	34	1	1	1	2
0	0	0	0	0	1	0	0	1	1	1	0	1	0	1	0	0	0	31	1	28	1	0	1	2
0	1	0	1	0	1	0	0	1	0	1	1	0	0	1	0	1	1	4	0	38	1	1	1	1
0	0	0	1	0	0	0	1	0	0	1	0	0	0	1	0	0	1	11	0	34	1	1	1	1
0	1	0	0	0	0	1	0	0	1	1	1	0	0	1	0	0	1	15	0	30	1	1	1	2
0	0	0	1	0	0	0	0	1	0	1	0	0	0	1	0	1	0	14	0	41	1	1	1	2
0	0	0	0	0	1	0	0	1	0	0	0	1	0	1	0	1	0	0	0	30	1	1	1	1
0	0	0	0	0	1	0	0	1	0	0	1	1	0	1	0	0	0	0	0	27	1	1	1	1
0	1	0	1	0	0	0	1	0	0	1	1	0	0	1	0	0	1	6	0	35	1	1	1	2
0	0	0	0	0	0	0	1	0	0	1	0	0	0	0	1	0	0	16	0	29	1	1	1	1
0	1	0	1	0	0	0	1	0	0	1	1	1	0	0	1	1	1	23	1	33	1	1	1	1
0	1	0	1	0	0	0	1	0	0	1	0	1	0	0	1	1	1	15	0	33	1	0	1	1
0	1	0	1	0	0	0	1	0	0	1	0	1	0	1	0	1	1	7	0	32	1	1	1	1
0	0	0	0	0	0	0	1	0	0	1	1	0	0	1	0	1	0	10	0	27	1	1	1	2
0	0	0	0	0	0	0	1	0	0	1	1	0	0	0	1	1	0	6	0	30	1	1	1	1
0	0	0	0	0	0	0	1	0	0	0	1	0	0	1	0	1	0	0	0	31	1	1	1	2
0	0	0	0	0	1	0	1	0	0	1	1	1	0	1	0	0	0	13	0	33	1	1	1	1
0	1	1	1	0	0	0	1	0	0	1	1	1	0	0	1	0	1	16	0	37	1	1	1	2
0	0	0	0	0	0	0	1	0	0	0	1	1	0	1	0	0	0	0	0	35	1	1	1	1
0	1	1	0	0	0	0	1	0	1	1	0	0	0	0	1	0	0	35	1	32	1	1	1	1
0	0	0	0	0	0	0	1	0	0	1	0	0	0	1	0	1	0	6	0	31	1	1	1	1
0	1	0	0	0	0	0	1	0	1	1	1	1	0	1	0	1	1	28	1	30	1	0	1	1
0	0	1	0	0	0	1	0	0	0	1	1	1	0	1	0	1	1	18	0	25	1	1	1	2
0	0	0	0	0	0	0	1	0	0	1	1	0	1	0	0	0	1	10	0	36	1	1	1	2
0	0	0	1	0	0	0	1	0	0	1	0	1	0	1	0	1	1	6	0	26	1	1	1	2
0	0	0	1	0	0	0	1	0	0	1	0	0	0	0	1	0	0	2	0	36	1	1	1	1
0	0	1	0	0	0	0	1	0	0	1	1	1	0	1	0	1	1	8	0	31	1	1	1	2
0	1	0	0	0	0	0	1	0	0	1	0	1	0	1	0	1	1	7	0	32	1	1	1	1
0	1	0	1	0	0	0	0	1	0	0	1	0	0	1	0	0	1	0	0	32	1	1	1	1
0	1	1	0	0	0	1	0	0	1	1	1	1	0	1	0	0	0	18	0	25	1	1	1	2
0	1	0	0	0	0	0	1	0	0	1	1	1	0	0	1	1	0	7	0	31	1	1	1	1
0	0	0	0	0	0	0	1	0	0	1	0	1	0	1	0	1	0	19	0	30	1	1	1	1
0	0	0	0	0	0	0	1	0	0	0	1	0	0	1	0	0	0	0	0	30	0	0	1	2
0	0	0	0	0	0	0	1	0	0	1	1	1	0	1	0	0	1	15	0	29	1	0	1	2
0	0	0	1	0	1	0	0	1	0	1	0	0	0	1	0	0	1	11	0	25	1	1	1	1
0	1	0	0	0	0	0	1	0	0	1	0	1	0	1	0	1	1	15	0	36	0	0	1	1
0	1	0	0	0	0	0	1	0	0	1	0	1	0	1	0	0	1	14	0	36	1	0	1	1
0	1	1	0	0	0	0	0	1	1	1	1	1	0	1	0	0	0	22	1	28	1	1	1	2
0	0	0	0	0	0	0	0	1	1	1	1	1	0	1	0	0	0	27	1	26	1	1	1	1
0	0	0	1	0	0	0	1	0	0	0	1	1	0	1	0	1	0	0	0	31	1	1	1	1
0	0	0	1	0	0	0	1	0	0	1	0	0	0	1	0	0	1	8	0	37	1	1	1	2
0	1	0	1	0	1	0	0	1	0	1	0	0	0	1	0	1	1	4	0	34	1	1	1	2
0	1	0	1	0	0	0	1	0	1	1	1	1	0	1	0	0	1	21	1	32	1	1	1	1
0	0	0	1	0	0	0	1	0	0	1	0	0	0	1	0	0	1	17	0	38	1	1	1	1
0	0	1	0	0	0	0	1	0	0	1	0	0	0	0	1	0	1	29	1	32	1	1	1	1
0	0	0	1	0	1	0	1	0	0	1	0	0	0	1	0	0	0	5	0	41	1	1	1	2
0	0	0	1	0	0	0	1	0	0	1	1	0	0	0	1	0	0	12	0	33	1	1	1	1
0	0	0	1	0	0	0	1	0	0	1	1	0	0	1	0	0	1	14	0	32	1	1	1	1
0	1	0	1	0	0	0	1	0	0	1	0	0	0	1	0	1	1	18	0	33	1	1	1	2
0	0	0	0	0	0	0	0	1	0	0	0	0	0	1	0	0	1	0	0	31	1	1	1	1
0	1	0	0	0	0	0	1	0	0	1	0	0	0	1	0	0	0	15	0	32	1	1	1	2
0	0	0	1	0	1	0	1	0	0	1	0	0	0	1	0	0	0	0	0	38	1	1	1	1
0	0	0	0	0	0	0	1	0	0	1	0	0	0	1	0	1	1	10	0	36	1	1	1	1
0	0	1	0	0	0	0	1	0	1	1	0	0	0	1	0	1	0	8	0	36	1	1	1	1
0	0	0	1	0	1	0	0	1	0	1	0	0	0	1	0	1	0	9	0	34	1	1	1	1
0	0	0	1	0	0	0	1	0	0	1	1	1	0	0	1	0	0	4	0	33	1	1	1	2
0	1	0	0	0	0	0	0	1	0	1	1	0	0	1	0	0	1	4	0	33	1	1	1	1
0	0	0	1	0	0	0	1	0	0	1	0	0	0	1	0	0	1	8	0	38	1	1	1	2
0	0	0	0	0	0	0	1	0	0	0	1	1	0	1	0	1	0	0	0	30	1	1	1	1
0	1	0	1	0	1	0	0	1	0	1	1	0	0	0	1	0	1	10	0	43	1	1	1	1
0	1	0	0	0	1	0	1	0	0	1	0	0	0	1	0	0	0	18	0	35	1	1	1	2
0	0	0	0	0	1	0	1	0	0	1	0	1	0	1	0	1	1	14	0	34	1	1	1	2
0	0	0	0	0	0	0	1	0	1	1	1	0	0	1	0	1	0	14	0	29	1	1	1	1
0	0	0	1	0	0	0	1	0	0	1	1	0	1	0	0	0	1	0	0	33	1	1	1	2
0	0	0	1	0	0	0	1	0	0	1	1	1	0	1	0	0	1	13	0	35	1	1	1	1
0	0	0	1	0	0	0	1	0	0	1	1	1	0	1	0	1	0	6	0	34	1	1	1	2
0	0	0	0	0	0	0	1	0	1	1	1	1	1	0	0	1	0	24	1	30	1	1	1	2
0	0	1	0	0	0	0	1	0	1	1	0	0	0	1	0	1	1	19	0	32	1	0	1	2
0	0	0	1	0	1	0	0	1	0	0	1	0	0	1	0	0	0	0	0	40	1	1	1	2
0	0	0	1	0	0	0	1	0	0	1	0	0	0	1	0	0	1	11	0	33	1	1	1	2
0	0	0	0	0	0	0	1	0	0	1	1	0	0	1	0	1	0	6	0	31	1	1	1	1
0	1	1	1	0	0	0	1	0	0	1	0	1	0	1	0	1	1	22	1	29	1	1	1	2
0	1	0	1	0	0	0	1	0	0	1	0	1	0	1	0	1	0	14	0	32	1	1	1	1
0	0	1	0	0	1	0	1	0	0	1	0	0	0	0	1	0	0	2	0	35	1	1	1	2
0	0	0	1	0	1	0	1	0	0	1	1	0	0	0	1	0	0	7	0	34	0	1	1	2
0	1	1	1	0	0	0	1	0	0	1	0	1	0	1	0	1	0	10	0	37	1	1	1	2
0	0	0	1	0	0	0	1	0	0	1	0	0	0	1	0	1	0	8	0	32	1	1	1	1
0	1	0	0	0	0	0	1	0	0	1	1	1	0	1	0	1	1	8	0	29	1	1	1	1
0	0	0	0	0	0	0	1	0	0	1	0	0	0	1	0	1	0	2	0	36	1	1	1	2
0	0	1	0	0	0	0	1	0	0	1	1	1	0	0	1	0	1	18	0	34	1	1	1	1
0	1	0	1	0	0	0	1	0	0	1	1	1	0	1	0	0	1	4	0	33	1	1	1	1
0	0	0	0	0	0	0	1	0	0	1	1	0	0	1	0	1	1	7	0	31	1	1	1	1
0	0	0	1	0	0	0	1	0	0	1	0	1	0	0	1	1	0	5	0	32	1	1	1	1
0	0	1	0	0	0	0	1	0	0	1	0	0	0	0	1	0	0	9	0	35	1	1	1	1
0	1	1	1	0	0	0	1	0	1	1	0	1	0	1	0	0	1	11	0	34	1	1	1	2
0	1	0	0	0	0	0	1	0	0	1	1	0	0	1	0	0	1	7	0	26	1	1	1	1
0	0	0	0	0	0	0	1	0	0	0	0	1	0	0	1	0	0	0	0	32	1	1	1	1
0	0	0	1	0	0	0	1	0	0	0	0	0	0	1	0	1	1	0	0	30	1	1	1	2
0	0	0	0	0	0	0	1	0	1	1	0	1	0	0	1	1	1	16	0	33	1	1	1	1
0	0	0	1	0	1	0	0	1	0	1	0	1	0	1	0	1	0	7	0	32	1	1	1	1
0	1	0	1	0	1	0	1	0	0	0	0	1	0	1	0	0	0	0	0	41	1	0	1	2
0	1	0	1	0	1	0	1	0	1	1	1	0	0	1	0	1	0	9	0	29	1	1	1	2
0	1	0	1	0	0	0	1	0	0	0	0	0	0	1	0	1	0	0	0	29	1	1	1	1
0	1	1	0	0	0	1	0	0	0	1	0	1	0	0	1	1	1	20	1	37	1	1	1	2
0	1	0	1	0	0	0	1	0	0	1	1	0	0	1	0	1	0	4	0	28	1	1	1	1
0	0	0	1	0	1	0	0	1	0	0	1	0	0	1	0	0	0	0	0	31	1	1	1	2
0	0	0	1	0	0	0	1	0	0	1	0	0	0	0	1	1	0	11	0	34	1	1	1	1
0	1	1	1	0	0	0	1	0	0	1	1	1	0	1	0	0	0	2	0	34	1	1	1	2
0	1	0	1	0	0	0	1	0	0	1	0	1	0	1	0	1	1	23	1	40	1	1	1	1
0	1	1	1	0	0	1	0	0	0	1	1	0	0	1	0	1	1	10	0	36	1	1	1	2
0	1	0	1	0	1	0	0	1	0	1	0	0	0	0	1	0	1	5	0	39	1	1	1	1
0	1	0	1	0	0	.	.	.	0	1	0	1	0	1	0	0	1	21	1	39	1	1	1	2
0	0	0	1	0	0	0	1	0	0	1	0	0	0	1	0	1	1	15	0	35	1	1	1	2
0	1	0	1	0	1	0	1	0	0	1	0	1	0	1	0	1	0	26	1	37	1	1	1	2
0	1	0	1	0	0	1	0	0	0	1	1	0	0	0	1	1	1	15	0	38	1	1	1	1
0	1	0	1	0	1	0	1	0	0	1	0	0	0	1	0	1	0	10	0	33	1	1	1	2
0	0	0	1	0	0	0	1	0	0	1	0	1	0	0	1	0	1	6	0	37	1	1	1	1
0	0	0	1	0	0	0	1	0	0	1	0	1	0	1	0	1	0	16	0	41	1	1	1	1
0	0	1	0	0	0	0	1	0	0	1	0	0	0	1	0	0	0	7	0	31	1	1	1	1
0	0	1	0	0	0	0	1	0	0	0	0	0	0	1	0	0	0	0	0	35	1	1	1	2
0	1	0	1	0	0	0	1	0	0	1	1	1	0	0	1	1	0	12	0	37	1	1	1	1
0	1	0	1	0	0	0	1	0	0	1	1	0	0	1	0	0	0	7	0	32	1	1	1	1
0	0	0	0	0	0	0	1	0	1	0	1	1	0	1	0	0	1	0	0	34	1	1	1	2
0	1	0	1	0	0	0	1	0	1	1	0	0	0	1	0	0	1	37	1	30	0	1	1	1
0	1	0	1	0	1	0	1	0	0	1	1	1	0	1	0	1	0	13	0	36	1	1	1	2
0	0	0	1	0	1	0	0	1	0	1	0	1	0	1	0	0	0	6	0	36	1	1	1	2
0	1	0	1	0	0	0	1	0	0	1	1	1	0	1	0	0	1	14	0	28	1	1	1	1
0	1	0	1	0	0	0	1	0	0	1	0	1	0	1	0	1	1	18	0	34	1	1	1	1
0	0	1	0	0	1	0	1	0	0	1	1	0	0	1	0	1	0	2	0	30	1	1	1	2
0	1	0	1	0	0	0	1	0	0	1	0	0	0	1	0	1	1	8	0	37	1	1	1	1
0	0	0	0	0	0	0	1	0	0	1	0	0	0	0	1	1	0	7	0	31	1	1	1	2
0	0	0	0	0	0	0	1	0	0	1	0	1	0	1	0	1	0	8	0	31	1	1	1	1
0	1	0	0	0	0	1	0	0	1	1	1	1	1	0	0	0	1	18	0	34	1	1	1	1
0	0	0	1	0	0	0	1	0	1	1	0	1	0	1	0	0	0	5	0	27	0	0	1	2
0	0	0	1	0	0	0	1	0	0	1	1	1	0	1	0	0	1	3	0	29	1	1	1	2
0	0	0	1	0	0	0	1	0	0	1	0	0	0	0	1	0	0	9	0	36	1	1	1	1
0	0	0	1	0	0	0	1	0	0	1	0	1	0	1	0	1	0	5	0	36	1	1	1	2
0	0	0	0	0	0	0	1	0	0	0	0	1	0	0	1	1	0	0	0	38	1	1	1	2
0	0	0	0	0	0	0	1	0	0	1	1	0	0	1	0	1	1	14	0	33	1	1	1	2
0	0	1	1	0	0	0	0	1	0	1	0	0	0	1	0	0	0	15	0	33	1	1	1	2
0	0	0	0	0	0	0	1	0	0	1	1	0	0	1	0	0	0	6	0	33	1	1	1	1
0	0	0	1	0	0	0	1	0	0	1	1	0	0	0	1	0	0	9	0	35	1	1	1	1
0	0	0	1	0	0	0	1	0	0	0	1	0	0	1	0	0	0	0	0	34	1	1	1	2
0	1	1	0	0	1	0	0	1	0	1	1	1	0	1	0	1	0	24	1	33	1	1	1	2
0	0	0	0	0	0	1	0	0	0	1	0	0	0	1	0	1	0	5	0	35	1	1	1	2
0	0	1	1	0	1	0	1	0	0	0	0	1	0	1	0	1	0	0	0	35	1	1	1	1
0	1	0	1	0	0	0	1	0	0	1	1	0	0	1	0	1	0	3	0	30	1	1	1	2
0	1	0	0	0	0	0	1	0	0	1	1	1	0	1	0	0	1	17	0	43	1	0	1	1
0	0	0	0	0	0	0	1	0	0	1	1	1	0	1	0	0	0	10	0	34	1	1	1	1
0	0	0	0	0	0	0	1	0	0	0	0	1	0	1	0	0	0	0	0	36	1	1	1	2
0	1	0	1	0	0	1	0	0	1	1	1	1	0	1	0	1	1	28	1	26	1	1	1	2
0	0	1	1	0	1	0	1	0	0	1	0	0	0	0	1	1	0	24	1	38	1	1	1	1
0	1	0	1	0	0	0	1	0	0	1	0	0	0	1	0	0	1	14	0	34	1	1	1	2
0	0	0	0	0	0	0	1	0	0	1	1	0	0	1	0	1	1	10	0	30	1	1	1	2
0	0	0	1	0	0	0	0	1	0	1	0	1	0	1	0	0	1	12	0	34	1	1	1	1
0	0	1	0	0	1	0	0	1	0	1	1	0	0	1	0	1	1	8	0	33	1	1	1	1
0	1	0	0	0	0	0	1	0	1	1	1	1	0	1	0	0	1	31	1	29	1	1	1	1
0	0	0	1	0	0	0	1	0	0	1	1	0	0	1	0	0	1	7	0	35	1	1	1	1
0	0	0	0	0	0	0	1	0	0	1	1	0	0	1	0	0	1	10	0	32	1	1	1	1
0	0	0	1	0	1	0	1	0	0	1	0	0	1	0	0	1	0	5	0	42	1	1	1	2
0	0	0	0	0	0	0	1	0	0	1	0	0	0	1	0	1	1	4	0	39	1	1	1	1
0	0	0	1	0	0	0	1	0	1	1	0	1	0	1	0	1	0	21	1	36	1	1	1	1
0	0	1	1	0	0	0	1	0	1	1	1	1	0	0	1	1	0	16	0	25	1	0	1	2
0	0	0	1	0	0	0	1	0	0	1	1	0	0	0	1	1	0	11	0	27	1	1	1	1
0	1	0	1	0	0	0	1	0	1	1	0	1	0	0	1	0	0	35	1	30	1	1	1	1
0	0	0	0	0	1	0	0	1	0	0	1	0	1	0	0	0	0	0	0	34	1	1	1	2
0	1	0	0	0	0	0	1	0	0	1	1	0	0	0	1	1	0	19	0	26	1	1	1	2
0	0	0	1	0	1	0	1	0	0	1	1	0	0	1	0	1	0	1	0	32	1	1	1	1
0	0	0	0	0	1	0	1	0	0	1	1	0	0	0	1	0	0	13	0	33	1	1	1	1
0	0	0	1	0	1	0	0	1	0	1	1	1	1	0	0	1	1	18	0	36	1	1	1	2
0	1	0	1	0	0	0	1	0	0	1	0	1	0	1	0	0	0	15	0	32	1	1	1	2
0	0	0	1	0	1	0	0	1	0	1	1	0	0	1	0	0	0	12	0	32	1	1	1	2
0	1	0	1	0	0	0	1	0	0	1	1	0	1	0	0	0	0	0	0	31	1	1	1	1
0	0	0	0	0	0	0	1	0	0	1	1	1	0	1	0	0	1	17	0	34	1	1	1	1
0	0	0	0	0	1	0	1	0	0	1	0	0	0	1	0	1	0	21	1	40	1	1	1	1
0	0	1	1	0	0	0	1	0	0	1	1	0	0	1	0	0	1	7	0	37	1	1	1	1
0	1	0	1	0	0	0	1	0	0	1	1	1	0	0	1	0	1	11	0	34	1	1	1	1
0	0	0	1	0	1	0	0	1	1	1	0	1	0	0	1	1	0	28	1	31	1	1	1	2
0	0	1	1	0	0	0	1	0	0	1	0	0	0	1	0	1	1	2	0	37	1	1	1	1
0	0	0	1	0	1	0	0	1	0	1	1	1	0	0	1	0	0	8	0	32	1	1	1	1
0	1	1	1	0	1	0	0	1	0	1	1	1	0	1	0	0	1	18	0	31	1	1	1	2
0	0	0	0	0	0	0	1	0	0	1	1	1	0	1	0	1	1	12	0	29	1	1	1	2
0	0	0	1	0	0	1	0	0	0	1	1	1	1	0	0	1	0	12	0	36	1	1	1	1
0	0	0	1	0	0	0	1	0	0	1	1	1	0	1	0	1	0	18	0	33	1	1	1	2
0	0	0	0	0	0	0	1	0	0	1	1	0	1	0	0	1	1	6	0	33	1	1	1	1
0	0	0	1	0	1	0	0	1	0	1	0	0	0	1	0	0	0	6	0	33	1	1	1	1
0	1	0	1	0	1	0	0	1	0	1	1	1	0	1	0	1	1	5	0	39	1	1	1	1
0	0	0	0	0	1	0	1	0	0	0	0	0	0	0	1	0	1	0	0	35	1	1	1	2
0	0	0	0	0	0	0	1	0	0	1	1	0	0	1	0	1	1	9	0	33	1	1	1	1
0	1	0	1	0	1	0	0	1	0	1	1	0	0	1	0	0	1	5	0	30	1	1	1	2
0	0	0	1	0	1	0	0	1	0	1	0	1	0	1	0	0	0	8	0	35	1	1	1	2
0	0	0	0	0	0	0	1	0	0	1	1	0	0	1	0	0	0	3	0	32	1	1	1	1
0	0	0	0	0	0	0	1	0	0	1	1	0	1	0	0	1	0	6	0	34	1	1	1	2
0	0	0	1	0	0	0	1	0	1	1	0	1	0	1	0	0	0	8	0	33	1	1	1	1
0	0	0	1	0	0	0	0	1	0	1	0	1	0	1	0	1	0	1	0	33	1	1	1	1
0	0	0	1	0	1	0	0	1	0	1	0	0	0	1	0	0	0	3	0	34	1	1	1	1
0	1	0	1	0	1	0	0	1	0	1	0	0	0	1	0	0	0	16	0	37	1	1	1	2
0	1	0	1	0	1	0	1	0	0	1	1	0	0	1	0	0	0	3	0	31	1	1	1	2
0	0	0	1	0	1	0	0	1	0	1	1	0	0	1	0	0	0	4	0	32	1	1	1	2
0	0	0	1	0	1	0	0	1	1	1	0	1	0	0	1	0	0	16	0	35	1	1	1	1
0	0	0	1	0	0	0	1	0	0	1	1	1	0	1	0	0	1	15	0	31	1	1	1	1
0	1	1	1	0	0	0	1	0	1	1	1	0	0	1	0	0	0	16	0	33	1	1	1	2
0	0	0	1	0	1	0	0	1	1	1	0	1	0	1	0	1	0	19	0	35	1	1	1	1
0	0	0	1	0	1	0	1	0	0	0	1	0	0	0	1	0	0	0	0	35	1	1	1	2
0	0	0	0	0	1	0	1	0	0	1	1	1	0	0	1	0	0	18	0	36	1	1	1	1
0	1	0	0	0	0	1	0	0	0	1	0	1	0	0	1	1	1	24	1	36	1	1	1	2
0	0	1	1	0	1	0	0	1	1	1	1	0	0	1	0	0	0	8	0	30	1	1	1	2
0	0	0	1	0	0	0	1	0	1	1	1	0	0	0	1	0	1	24	1	33	1	1	1	2
0	0	0	1	0	1	0	1	0	0	1	0	1	0	0	1	1	0	6	0	36	1	1	1	1
0	0	0	0	0	0	0	1	0	0	1	0	0	0	1	0	0	1	0	0	36	1	1	1	1
0	1	1	0	0	0	1	0	0	0	1	0	0	0	1	0	0	1	13	0	36	1	1	1	1
0	0	0	1	0	1	0	0	1	0	0	0	0	1	0	0	1	1	0	0	37	1	1	1	2
0	0	0	1	0	1	0	1	0	1	1	0	1	0	1	0	1	0	8	0	34	1	1	1	1
0	0	0	1	0	0	0	1	0	0	1	1	0	0	1	0	1	1	25	1	33	1	1	1	2
0	0	0	1	0	0	0	1	0	0	1	0	0	0	1	0	0	0	6	0	36	1	1	0	1
0	0	0	1	0	1	0	1	0	0	1	1	0	0	1	0	1	0	7	0	33	1	1	1	1
0	0	1	1	0	1	0	1	0	0	1	1	0	0	1	0	1	1	17	0	35	1	1	1	1
0	1	0	1	0	0	0	1	0	0	1	0	1	0	1	0	1	0	12	0	35	1	1	1	2
0	0	0	1	0	0	0	1	0	0	1	1	1	0	1	0	1	1	11	0	30	1	1	1	1
0	0	0	0	0	0	0	1	0	0	0	1	0	0	1	0	0	0	0	0	30	1	1	1	1
0	1	0	0	0	0	0	1	0	1	1	0	1	0	0	1	1	1	28	1	38	1	0	1	1
0	0	1	0	0	0	0	1	0	1	1	1	0	1	0	0	0	1	13	0	35	1	1	1	2
0	1	0	0	0	0	0	1	0	0	1	0	0	0	1	0	1	1	16	0	31	1	1	0	1
0	1	1	1	0	0	0	1	0	0	0	1	0	0	0	1	1	0	0	0	34	1	1	1	1
0	1	0	0	0	1	0	1	0	0	1	0	0	0	1	0	0	1	15	0	36	1	1	1	2
0	1	1	1	0	0	0	1	0	0	1	0	0	0	1	0	1	0	8	0	37	1	1	1	2
0	0	0	0	0	0	0	1	0	0	1	1	0	0	1	0	0	1	7	0	32	1	1	1	1
0	0	0	1	0	0	0	1	0	0	1	0	0	0	1	0	1	0	5	0	36	1	1	1	1
0	0	0	0	0	0	0	1	0	0	1	0	1	0	1	0	0	0	19	0	37	1	1	1	1
0	0	0	0	0	0	0	1	0	0	0	1	1	1	0	0	0	0	0	0	32	1	1	1	2
0	1	1	1	0	1	0	1	0	1	1	1	1	1	0	0	1	1	29	1	31	1	1	1	1
0	0	0	1	0	1	0	0	1	0	0	0	0	0	0	1	0	1	0	0	36	1	1	1	1
0	0	0	0	0	0	0	1	0	0	0	1	0	0	1	0	1	0	0	0	30	1	1	1	2
0	1	1	1	0	0	0	1	0	0	1	0	1	0	0	1	1	1	10	0	33	1	1	0	1
0	1	1	0	0	0	0	1	0	0	1	1	0	0	1	0	0	0	16	0	34	1	1	0	2
0	0	0	1	0	0	0	1	0	0	0	1	1	0	0	1	1	0	0	0	31	1	1	0	1
0	1	0	1	0	0	0	1	0	0	1	1	1	0	1	0	0	1	21	1	28	1	1	0	1
0	0	0	1	0	1	0	0	1	0	0	0	0	0	1	0	0	1	0	0	28	1	0	0	2
0	0	0	0	0	0	0	0	1	1	0	0	0	0	0	1	0	0	0	0	32	1	1	0	1
0	1	0	0	0	0	0	1	0	0	0	0	0	0	1	0	0	0	0	0	32	1	0	0	2
0	0	0	0	0	0	0	1	0	1	1	1	0	0	1	0	0	1	14	0	33	1	1	0	1
0	0	0	1	0	0	0	1	0	0	1	1	0	0	1	0	0	0	2	0	36	1	1	0	2
0	0	0	0	0	0	0	1	0	0	1	0	0	0	1	0	1	0	6	0	30	1	1	0	2
0	1	0	0	0	0	0	1	0	0	1	1	0	0	1	0	0	0	18	0	33	1	1	0	1
0	0	0	1	0	0	0	0	1	0	1	0	0	0	1	0	1	0	11	0	31	1	1	0	1
0	0	0	1	0	1	0	1	0	0	1	1	0	0	1	0	0	0	18	0	32	1	1	0	1
0	0	1	0	0	0	0	1	0	0	1	0	1	0	0	1	0	0	3	0	33	1	1	0	2
0	0	0	1	0	0	0	1	0	1	1	0	1	0	0	1	0	0	13	0	41	1	1	0	2
0	1	0	0	0	0	0	1	0	1	1	0	1	0	0	1	0	1	34	1	32	1	0	0	2
0	1	0	1	0	1	0	0	1	1	1	1	1	0	0	1	0	0	27	1	33	1	1	0	2
0	1	0	0	0	0	0	1	0	0	1	0	0	0	1	0	1	1	1	0	35	1	1	0	1
0	1	0	0	0	1	1	0	0	0	1	0	1	0	1	0	0	1	25	1	29	0	0	0	1
0	0	0	0	0	1	0	0	1	0	1	0	0	0	0	1	0	0	22	1	34	1	1	0	1
0	0	1	1	0	0	0	1	0	0	1	0	1	0	1	0	0	0	9	0	40	0	1	0	1
0	1	0	1	0	0	0	1	0	1	1	0	1	0	1	0	0	0	11	0	30	1	1	0	1
0	0	0	0	0	0	0	1	0	0	0	0	0	0	1	0	1	0	13	0	34	1	1	0	1
0	0	0	0	0	1	0	1	0	0	0	1	0	0	1	0	0	0	0	0	27	1	1	0	2
0	1	1	1	.	0	0	1	0	0	1	1	0	0	1	0	1	0	10	0	36	1	1	1	2
0	1	0	1	.	1	0	1	0	0	1	1	0	1	0	0	0	1	8	0	30	1	1	1	2
0	1	0	0	.	.	.	.	.	0	0	0	1	0	1	0	0	1	0	0	39	1	0	1	1
0	0	0	0	.	1	0	1	0	0	0	1	0	0	1	0	0	0	0	0	21	1	1	0	1
1	0	0	1	1	0	0	1	0	0	1	1	1	0	1	0	0	1	15	0	33	1	1	1
1	0	0	1	1	0	0	1	0	0	1	0	1	0	1	0	0	1	12	0	35	1	1	1
1	0	0	0	1	0	0	1	0	0	0	0	0	0	0	1	0	1	0	0	36	1	1	1
1	1	1	1	1	1	0	0	1	0	0	0	0	0	0	1	0	0	0	0	33	1	1	1
1	1	1	1	1	0	0	1	0	0	1	0	1	0	1	0	0	0	16	0	38	1	1	1
1	1	0	0	1	0	1	0	0	0	1	1	1	0	1	0	1	0	13	0	35	1	1	1
1	0	0	1	1	0	0	1	0	0	1	1	0	0	1	0	0	0	4	0	37	1	1	1
1	0	0	0	1	0	0	1	0	0	0	1	0	1	0	0	1	1	0	0	29	1	1	1
1	0	1	0	1	0	1	0	0	1	1	0	0	0	0	1	1	1	15	0	36	1	1	1
1	1	1	0	1	1	0	1	0	0	0	0	1	0	1	0	0	1	0	0	38	1	1	1
1	0	0	0	1	0	0	1	0	0	1	1	1	1	0	0	0	0	17	0	31	1	1	1
1	1	1	0	1	0	0	1	0	0	1	0	0	0	1	0	0	1	23	1	37	1	0	1
1	0	1	0	1	0	0	1	0	0	1	0	0	0	0	1	1	1	18	0	29	1	1	1
1	1	1	0	1	0	0	1	0	0	1	0	0	0	1	0	0	1	6	0	34	1	1	1
1	1	0	0	1	0	0	0	1	0	1	0	1	0	1	0	0	1	18	0	32	1	1	1
1	0	0	0	1	0	0	1	0	0	0	0	0	0	1	0	0	0	0	0	42	1	1	1
1	1	1	1	1	0	0	1	0	1	1	1	1	1	0	0	0	1	30	1	38	1	1	1
1	1	1	0	1	0	0	1	0	0	1	0	1	0	1	0	1	1	29	1	37	1	1	1
1	1	0	1	1	0	0	1	0	0	1	0	0	0	0	1	1	1	7	0	37	1	1	1
1	1	0	1	1	0	0	1	0	0	1	0	1	0	1	0	1	0	12	0	36	1	1	1
1	1	1	1	1	0	0	1	0	0	1	1	1	1	0	0	1	0	13	0	28	1	1	1
1	0	0	0	1	0	0	1	0	0	1	0	0	0	1	0	1	1	13	0	37	1	1	1
1	0	0	1	1	0	0	1	0	0	1	0	0	0	1	0	0	1	7	0	36	1	1	1
1	0	1	0	1	0	1	0	0	0	1	0	1	0	0	1	1	0	20	1	37	1	0	1
1	0	0	0	1	0	1	0	0	0	1	1	0	0	1	0	0	1	12	0	28	1	1	1
1	0	0	0	1	0	0	1	0	0	1	0	0	0	1	0	1	0	7	0	30	1	1	0
1	1	0	0	1	1	0	0	1	1	1	0	1	0	1	0	1	1	13	0	31	1	1	1
1	0	0	1	1	1	0	0	1	0	1	0	1	0	1	0	0	1	8	0	36	1	1	1
1	1	0	0	1	0	1	0	0	0	0	1	0	0	1	0	0	1	0	0	29	1	1	1
1	0	0	0	1	0	0	1	0	0	0	0	0	0	1	0	1	0	0	0	27	1	0	1
1	0	0	0	1	0	0	1	0	0	1	1	1	0	0	1	0	0	12	0	28	1	1	1
1	1	0	1	1	1	0	0	1	0	1	1	0	0	1	0	0	1	5	0	34	1	1	1
1	0	0	1	1	1	0	0	1	0	0	1	0	0	1	0	0	1	0	0	46	1	0	1
1	0	0	0	1	0	0	1	0	1	1	0	0	0	0	1	0	0	9	0	32	1	1	1
1	0	1	0	1	0	1	0	0	0	1	0	1	0	1	0	0	1	10	0	38	1	1	1
1	1	0	1	1	0	0	1	0	0	1	0	0	0	1	0	0	1	22	1	37	1	1	1
1	0	1	0	1	0	0	1	0	0	0	1	0	0	1	0	1	0	0	0	28	1	1	1
1	1	0	1	1	0	0	1	0	0	1	1	1	0	1	0	1	1	14	0	33	1	1	1
1	1	1	1	1	0	1	0	0	0	1	0	0	0	0	1	0	0	12	0	33	1	1	1
1	1	0	0	1	0	0	1	0	0	1	1	0	0	1	0	1	1	12	0	31	1	1	1
1	0	1	1	1	0	0	1	0	0	1	0	0	0	1	0	1	0	7	0	34	1	1	1
1	0	1	0	1	0	0	1	0	0	1	1	1	1	0	0	0	0	12	0	35	1	1	1
1	0	0	1	1	1	0	1	0	0	1	0	1	0	1	0	0	0	19	0	30	1	0	1
1	0	0	0	1	0	1	0	0	0	1	0	0	0	1	0	0	1	11	0	35	1	1	1
1	0	0	1	1	0	0	1	0	0	1	0	0	0	1	0	1	0	7	0	37	1	1	1
1	1	0	0	1	0	0	0	1	0	0	0	1	0	1	0	0	1	0	0	39	1	0	1
1	1	0	0	1	1	0	1	0	1	1	0	1	0	1	0	0	0	20	1	32	1	1	1
1	0	1	1	1	0	0	1	0	0	0	1	0	1	0	0	1	0	0	0	30	1	1	1
1	0	0	0	1	1	0	1	0	0	0	1	0	0	0	1	0	0	0	0	26	0	1	1
1	0	0	0	1	0	0	1	0	0	1	1	0	0	1	0	0	1	3	0	32	1	1	1
1	0	0	1	1	0	0	1	0	0	1	1	1	0	1	0	0	0	13	0	35	1	1	1
1	1	0	1	1	0	0	0	1	1	1	0	1	0	0	1	0	0	39	1	30	0	0	0
1	1	0	0	1	0	0	1	0	1	1	0	1	0	1	0	0	1	31	1	31	0	1	0
1	0	0	1	0	0	0	1	0	0	1	0	1	0	0	1	0	0	14	0	33	1	1	1
1	0	0	1	0	0	0	0	1	0	1	0	1	0	0	1	1	0	10	0	31	1	1	1
1	0	0	1	0	0	0	1	0	0	1	1	0	0	1	0	0	0	2	0	34	1	1	1
1	0	0	0	0	0	0	1	0	0	1	1	0	0	1	0	0	0	4	0	34	1	1	1
1	0	0	0	0	0	0	1	0	0	1	0	1	0	0	1	0	1	8	0	38	1	1	1
1	0	1	1	0	0	1	0	0	0	1	1	1	0	0	1	0	0	11	0	29	1	1	1
1	1	1	1	0	0	0	0	1	0	1	0	0	0	1	0	0	1	7	0	37	1	1	1
1	0	0	0	0	0	0	1	0	0	1	0	0	0	1	0	0	0	6	0	32	1	1	1
1	0	0	0	0	0	0	1	0	0	0	0	0	0	1	0	1	1	0	0	37	1	1	1
1	0	0	1	0	1	0	0	1	0	0	0	0	0	0	1	0	0	0	0	35	1	1	1
1	0	0	1	0	0	0	1	0	0	1	0	0	0	1	0	0	1	15	0	36	1	1	1
1	1	0	0	0	0	0	1	0	0	1	0	1	0	1	0	1	0	12	0	35	1	1	1
1	1	0	1	0	0	0	1	0	1	1	1	0	0	1	0	1	0	27	1	29	1	1	1
1	1	0	1	0	0	0	1	0	0	1	0	0	0	1	0	1	0	8	0	38	1	1	1
1	0	0	1	0	0	0	1	0	0	1	0	0	1	0	0	0	0	10	0	42	1	1	1
1	0	0	1	0	1	0	1	0	0	1	1	0	0	1	0	0	0	10	0	33	1	1	1
1	0	1	0	0	0	0	1	0	0	1	0	1	0	1	0	1	0	21	1	32	1	1	1
1	1	0	1	0	1	0	1	0	0	1	0	1	0	1	0	0	1	10	0	38	1	1	1
1	1	1	1	0	0	0	1	0	0	0	1	0	0	0	1	0	0	0	0	33	1	1	1
1	0	0	0	0	0	0	1	0	0	1	0	0	0	1	0	1	1	17	0	35	1	1	1
1	0	0	1	0	1	0	0	1	1	1	0	0	0	0	1	0	0	10	0	44	1	1	1
1	0	0	0	0	1	0	1	0	1	1	0	0	0	1	0	0	0	18	0	36	1	1	1
1	1	0	1	0	1	0	1	0	0	1	0	1	0	1	0	1	0	13	0	27	1	1	1
1	0	0	1	0	1	0	0	1	0	1	1	0	1	0	0	1	1	15	0	28	1	1	1
1	0	1	1	0	0	0	1	0	0	1	1	1	0	0	1	1	0	23	1	36	1	1	1
1	0	1	0	0	0	0	1	0	0	1	1	0	0	0	1	1	0	9	0	28	1	1	1
1	0	0	1	0	1	0	1	0	0	1	1	0	0	0	1	1	0	6	0	39	1	1	1
1	0	0	1	0	0	0	1	0	0	1	0	1	0	1	0	0	0	12	0	31	1	1	1
1	1	0	1	0	0	0	1	0	0	1	0	1	0	1	0	1	0	10	0	33	1	1	1
1	0	0	0	0	0	0	1	0	0	1	0	0	0	1	0	0	0	13	0	35	1	1	1
1	0	0	1	0	0	0	1	0	1	1	0	1	0	0	1	1	0	10	0	39	1	1	1
1	1	0	1	0	0	0	1	0	0	1	1	0	1	0	0	0	0	9	0	41	0	1	1
1	0	0	1	0	0	0	1	0	0	1	1	0	0	1	0	1	0	5	0	29	1	1	1
1	1	0	0	0	1	0	1	0	0	1	0	0	0	1	0	0	1	15	0	36	1	1	1
1	0	1	1	0	1	0	1	0	0	1	0	0	0	0	1	0	0	8	0	39	1	1	1
1	0	1	1	0	1	0	0	1	0	1	1	0	0	1	0	1	0	16	0	30	1	1	1
1	0	0	0	0	0	0	1	0	0	1	0	1	0	1	0	1	1	4	0	39	1	1	1
1	0	0	0	0	0	0	1	0	0	1	1	1	0	0	1	1	0	6	0	34	1	1	1
1	0	0	0	0	0	0	1	0	0	1	0	1	0	1	0	0	0	6	0	33	1	1	1
1	0	1	0	0	0	0	1	0	0	0	0	0	0	1	0	0	1	0	0	34	1	1	1
1	0	0	1	0	0	0	1	0	0	1	0	0	0	1	0	1	1	7	0	33	1	1	1
1	1	0	1	0	0	0	1	0	0	1	0	1	0	1	0	1	0	15	0	34	1	1	1
1	0	0	0	0	1	0	1	0	0	1	1	0	0	1	0	1	1	6	0	31	1	1	1
1	0	0	1	0	0	0	1	0	0	1	1	0	0	0	1	1	0	8	0	32	1	1	1
1	0	1	1	0	0	0	1	0	0	1	1	0	0	0	1	0	0	9	0	35	1	1	1
1	0	0	0	0	0	0	1	0	1	1	0	0	0	1	0	1	0	20	1	33	1	1	1
1	0	1	1	0	0	0	1	0	0	1	1	1	0	1	0	1	1	9	0	34	1	1	1
1	1	1	0	0	0	1	0	0	0	1	0	1	0	1	0	1	0	17	0	34	1	1	1
1	0	0	1	0	1	0	0	1	0	1	0	1	0	1	0	0	1	13	0	40	1	1	1
1	0	0	1	0	1	0	0	1	0	1	0	0	0	1	0	0	1	3	0	34	1	1	1
1	0	0	1	0	0	0	1	0	0	1	1	1	0	0	1	1	0	14	0	38	1	1	1
1	0	0	1	0	0	0	1	0	0	1	0	0	0	1	0	0	1	8	0	37	1	1	1
1	0	0	0	0	0	0	1	0	0	1	1	1	0	0	1	1	1	11	0	26	1	1	1
1	1	0	0	0	0	0	1	0	0	1	1	1	0	1	0	1	1	9	0	33	1	1	1
1	1	1	0	0	0	0	1	0	0	1	0	1	0	1	0	1	1	4	0	34	1	1	1
1	0	0	1	0	1	0	1	0	0	1	1	0	0	1	0	0	0	15	0	38	1	1	0
1	0	0	0	0	1	0	0	1	0	1	1	1	0	0	1	0	1	4	0	33	1	1	1
1	0	0	1	0	0	0	1	0	0	0	1	0	0	1	0	1	0	0	0	27	1	1	1
1	0	0	0	0	0	0	1	0	0	1	0	0	0	1	0	1	1	9	0	36	1	1	1
1	1	0	0	0	0	0	1	0	0	1	1	0	0	1	0	1	0	10	0	28	1	1	1
1	1	0	1	0	0	0	1	0	0	1	0	0	0	0	1	0	1	7	0	35	1	1	1
1	1	0	1	0	1	0	0	1	0	1	1	1	0	1	0	0	1	6	0	27	1	1	1
1	0	0	1	0	1	0	0	1	1	1	1	0	0	1	0	0	0	22	1	38	1	1	1
1	0	0	1	0	0	0	1	0	0	1	0	1	0	0	1	1	1	8	0	34	1	1	1
1	0	1	0	0	1	0	0	1	0	0	1	1	0	1	0	0	1	0	0	36	1	1	1
1	1	0	1	0	0	1	0	0	0	1	1	1	0	0	1	0	1	12	0	28	1	1	1
1	0	0	0	0	0	0	1	0	0	0	0	0	0	1	0	1	0	0	0	31	1	1	1
1	1	0	1	0	0	0	1	0	0	1	1	1	0	1	0	0	1	15	0	30	1	1	1
1	1	0	1	0	1	0	1	0	0	1	1	0	0	0	1	0	1	7	0	27	1	0	1
1	1	0	1	0	0	0	1	0	1	1	1	1	0	1	0	1	0	17	0	33	1	1	1
1	0	1	0	0	0	0	1	0	0	1	0	0	0	0	1	1	0	4	0	35	1	1	1
1	0	0	1	0	1	0	1	0	0	1	0	1	0	0	1	1	0	10	0	29	1	1	1
1	1	0	1	0	0	0	1	0	1	1	1	0	0	1	0	0	0	24	1	35	1	1	1
1	1	1	1	0	1	0	1	0	0	1	0	1	0	1	0	1	0	14	0	41	1	1	1
1	0	0	0	0	0	0	1	0	0	1	0	1	0	0	1	0	1	3	0	38	1	1	1
1	1	0	1	0	1	0	0	1	0	1	1	1	0	1	0	1	0	16	0	33	1	1	1
1	0	0	1	0	0	0	1	0	0	1	1	1	0	1	0	1	1	25	1	31	1	1	1
1	0	0	1	0	0	0	0	1	0	0	0	0	0	1	0	0	1	0	0	34	1	1	1
1	0	0	0	0	0	0	1	0	0	1	0	0	0	1	0	0	1	1	0	34	1	1	1
1	0	0	0	0	0	0	1	0	1	1	1	0	0	1	0	0	1	21	1	30	1	1	1
1	0	1	1	0	0	0	1	0	0	1	0	1	0	1	0	1	0	18	0	43	1	0	1
1	0	0	1	0	0	0	0	1	0	1	0	0	0	1	0	0	0	7	0	36	1	1	1
1	0	1	1	0	0	0	1	0	0	1	0	1	0	1	0	1	1	16	0	32	1	1	1
1	1	0	0	0	1	1	0	0	0	1	1	0	0	1	0	1	0	3	0	27	1	1	1
1	1	0	1	0	0	0	1	0	0	1	0	0	0	1	0	1	1	17	0	33	1	1	1
1	1	0	0	0	0	0	1	0	0	1	1	1	0	1	0	0	0	2	0	26	1	1	1
1	0	1	0	0	1	0	1	0	1	1	0	1	0	1	0	0	0	15	0	34	1	1	1
1	0	0	1	0	0	0	1	0	0	1	0	0	0	1	0	0	0	6	0	37	1	1	1
1	0	0	1	0	1	0	0	1	0	1	1	0	0	1	0	0	0	4	0	40	1	1	1
1	0	0	0	0	1	0	0	1	0	1	0	1	0	1	0	1	0	7	0	25	1	0	1
1	0	0	0	0	0	0	0	1	0	1	0	0	0	1	0	0	0	6	0	36	1	1	1
1	0	0	1	0	0	0	0	1	0	1	1	0	1	0	0	0	0	11	0	42	1	1	1
1	0	0	0	0	0	0	0	1	0	0	0	0	0	1	0	1	0	0	0	38	1	1	1
1	0	1	0	0	1	0	0	1	0	0	0	0	0	1	0	0	0	0	0	37	1	1	1
1	0	0	0	0	1	0	0	1	0	1	1	0	0	0	1	1	1	13	0	32	1	1	1
1	0	0	0	0	0	0	1	0	0	1	0	0	0	1	0	1	1	6	0	36	1	1	1
1	1	0	0	0	1	0	1	0	0	1	1	0	0	0	1	0	0	6	0	40	1	1	1
1	0	0	1	0	0	0	0	1	0	1	0	1	0	1	0	0	1	4	0	35	1	1	1
1	0	1	0	0	0	0	1	0	1	1	0	1	0	1	0	1	0	23	1	38	1	1	1
1	0	0	1	0	0	0	1	0	0	1	0	0	0	1	0	0	1	17	0	29	1	1	1
1	0	1	0	0	0	0	1	0	0	1	0	1	0	0	1	0	0	17	0	36	1	1	1
1	0	1	0	0	0	0	1	0	0	0	0	0	0	0	1	1	1	0	0	40	1	1	1
1	1	1	1	0	1	0	0	1	0	1	0	1	0	0	1	1	0	11	0	37	1	1	1
1	0	1	0	0	0	0	1	0	0	1	0	1	0	1	0	1	0	11	0	32	1	1	1
1	0	0	1	0	0	0	1	0	1	1	1	1	0	0	1	1	0	25	1	37	1	0	1
1	0	0	0	0	0	0	1	0	1	1	0	0	0	0	1	0	1	16	0	34	1	1	1
1	0	0	1	0	0	0	1	0	0	1	0	0	0	1	0	1	0	6	0	34	1	1	1
1	0	0	0	0	0	0	1	0	0	1	0	1	0	1	0	1	0	20	1	35	1	1	1
1	0	0	1	0	1	0	0	1	0	1	1	1	0	0	1	0	0	6	0	30	1	1	1
1	0	0	0	0	0	0	1	0	1	1	0	1	0	1	0	1	1	25	1	36	1	1	1
1	1	0	0	0	0	0	0	1	0	1	0	1	0	1	0	1	1	17	0	34	1	0	1
1	1	0	0	0	0	1	0	0	0	1	1	1	1	0	0	0	0	13	0	32	1	1	1
1	0	0	0	0	0	0	1	0	0	1	1	0	0	1	0	0	1	10	0	27	1	1	1
1	0	0	1	0	0	0	1	0	0	1	0	1	0	0	1	1	1	13	0	38	1	1	1
1	0	1	0	0	0	0	1	0	0	1	1	0	0	1	0	0	1	26	1	33	1	1	1
1	0	0	0	0	1	0	0	1	0	1	0	0	0	1	0	1	0	0	0	34	1	1	1
1	1	0	1	0	0	0	0	1	0	1	1	1	0	1	0	0	0	12	0	35	1	1	1
1	1	0	1	0	0	0	1	0	0	1	0	0	0	1	0	0	1	12	0	31	1	1	1
1	0	0	0	0	0	0	1	0	0	1	1	0	0	1	0	1	0	4	0	30	1	1	1
1	1	0	1	0	0	1	0	0	0	1	0	1	0	1	0	1	0	11	0	27	1	1	1
1	1	0	1	0	0	0	1	0	1	1	1	0	0	1	0	0	0	19	0	33	1	1	1
1	0	0	1	0	0	0	1	0	0	1	1	0	1	0	0	0	0	2	0	33	1	1	1
1	1	1	1	0	0	0	1	0	0	1	0	1	0	0	1	0	0	16	0	31	1	1	1
1	0	0	1	0	1	0	1	0	0	0	1	0	0	0	1	0	0	0	0	33	1	1	1
1	0	0	0	0	0	1	0	0	0	1	0	1	0	1	0	0	1	14	0	35	1	1	1
1	1	1	1	0	0	0	1	0	0	1	1	0	0	1	0	1	0	15	0	34	1	1	1
1	0	0	0	0	0	0	1	0	0	1	0	1	0	1	0	1	1	22	1	38	1	1	1
1	0	1	1	0	0	1	0	0	0	1	0	1	0	0	1	1	0	15	0	29	1	1	1
1	1	0	0	0	0	0	1	0	0	1	1	1	0	0	1	1	0	12	0	29	1	1	1
1	0	0	0	0	0	0	1	0	0	0	1	1	1	0	0	1	0	0	0	31	1	1	1
1	0	0	0	0	0	0	0	1	0	1	1	0	0	1	0	1	1	9	0	31	1	1	1
1	0	0	1	0	1	0	1	0	0	1	0	1	0	1	0	1	0	6	0	36	1	0	1
1	0	0	1	0	0	0	1	0	0	1	0	0	0	1	0	1	1	12	0	36	1	1	1
1	0	0	0	0	0	0	1	0	1	1	0	1	0	1	0	0	1	19	0	36	1	1	1
1	0	0	0	0	1	0	1	0	0	1	0	0	0	1	0	0	1	6	0	33	1	1	1
1	0	1	1	0	0	0	1	0	0	1	0	0	0	1	0	0	0	13	0	33	1	1	1
1	0	0	0	0	0	1	0	0	0	0	1	0	0	1	0	0	0	0	0	31	1	1	1
1	0	0	0	0	1	0	1	0	1	0	0	1	0	1	0	0	0	0	0	40	1	1	1
1	0	0	0	0	0	0	1	0	0	0	1	0	1	0	0	0	0	0	0	21	1	1	1
1	0	0	1	0	0	0	1	0	0	1	0	0	0	1	0	0	1	9	0	37	1	1	1
1	1	1	1	0	0	0	1	0	1	1	0	1	0	0	1	0	1	24	1	37	1	1	1
1	0	0	0	0	0	0	1	0	0	1	0	1	0	1	0	0	0	5	0	36	1	1	1
1	0	0	1	0	1	0	1	0	0	1	0	0	0	1	0	1	0	8	0	33	1	1	1
1	1	0	1	0	0	0	1	0	1	1	0	1	0	1	0	1	1	19	0	37	1	1	1
1	0	1	1	0	1	0	1	0	0	1	1	0	1	0	0	0	1	27	1	32	1	1	1
1	0	0	1	0	0	0	1	0	0	1	1	0	0	0	1	1	1	12	0	38	1	1	1
1	0	0	1	0	1	0	0	1	0	1	0	0	0	1	0	0	1	4	0	38	1	1	1
1	1	1	0	0	1	0	1	0	0	1	1	0	0	1	0	1	0	3	0	33	1	1	1
1	1	1	0	0	0	0	1	0	0	1	0	1	0	1	0	1	0	6	0	32	1	1	1
1	0	0	0	0	0	0	1	0	0	1	0	1	0	1	0	0	1	2	0	38	1	1	1
1	0	1	1	0	0	0	1	0	0	1	0	0	0	1	0	1	0	4	0	28	1	1	1
1	0	0	1	0	0	0	1	0	0	1	0	1	1	0	0	1	0	12	0	36	1	1	1
1	0	1	1	0	0	0	1	0	1	1	0	1	0	1	0	0	0	27	1	38	1	1	1
1	0	1	0	0	0	0	1	0	1	1	1	0	0	0	1	0	1	24	1	37	1	1	1
1	0	0	1	0	1	0	1	0	0	0	0	0	0	1	0	1	0	0	0	37	1	1	1
1	0	0	0	0	0	0	1	0	0	1	0	0	1	0	0	0	0	11	0	37	1	1	1
1	1	1	1	0	0	0	1	0	0	1	0	1	0	1	0	1	1	17	0	45	1	1	1
1	1	0	0	0	1	0	1	0	0	1	0	1	0	0	1	1	0	10	0	33	1	1	1
1	1	0	0	0	1	0	1	0	0	1	0	1	0	1	0	0	0	9	0	29	1	1	1
1	0	0	0	0	0	0	0	1	0	1	0	0	0	0	1	0	0	10	0	37	1	1	1
1	0	0	0	0	0	0	1	0	0	1	1	0	0	1	0	1	1	14	0	32	1	1	1
1	0	0	1	0	1	0	1	0	0	1	0	1	0	1	0	1	1	12	0	36	1	1	1
1	0	1	1	0	1	0	0	1	0	1	1	0	0	1	0	0	0	4	0	28	1	1	1
1	0	0	1	0	1	0	0	1	0	1	0	0	0	0	1	0	0	3	0	37	1	1	1
1	0	1	0	0	0	0	1	0	0	1	0	1	0	0	1	1	0	31	1	34	1	1	1
1	0	1	1	0	0	0	1	0	0	1	0	1	0	0	1	0	0	11	0	43	1	1	1
1	0	1	1	0	0	0	1	0	0	1	0	0	0	1	0	0	0	5	0	35	1	1	1
1	0	0	1	0	1	0	1	0	0	1	1	1	0	1	0	1	0	13	0	39	1	1	1
1	0	0	0	0	0	0	1	0	0	1	0	0	0	1	0	1	0	8	0	32	1	1	1
1	0	0	1	0	0	0	1	0	0	0	1	0	1	0	0	0	0	0	0	30	1	1	1
1	1	1	1	0	0	0	1	0	0	0	0	0	0	0	1	1	0	0	0	39	1	1	1
1	0	0	1	0	1	0	1	0	0	1	0	0	0	1	0	0	0	18	0	36	1	1	1
1	0	0	0	0	0	0	1	0	0	1	0	0	0	1	0	0	0	10	0	31	1	1	1
1	0	0	1	0	1	0	1	0	0	1	0	1	0	1	0	0	1	7	0	36	1	1	1
1	0	1	1	0	0	0	1	0	0	1	1	0	0	1	0	1	0	24	1	32	1	1	1
1	0	0	1	0	1	0	1	0	0	1	1	0	0	1	0	1	1	5	0	35	1	1	1
1	1	0	0	0	0	0	1	0	0	1	0	1	0	1	0	0	1	25	1	35	1	1	1
1	0	0	0	0	0	0	0	1	0	1	1	0	1	0	0	0	1	3	0	33	1	1	1
1	0	1	1	0	1	0	1	0	1	1	0	1	0	0	1	0	0	20	1	41	1	1	1
1	0	1	1	0	0	0	0	1	0	1	0	1	0	0	1	1	0	1	0	34	1	1	1
1	0	0	0	0	0	0	1	0	0	1	1	0	1	0	0	1	0	8	0	35	1	1	1
1	0	0	1	0	1	0	0	1	0	1	0	0	0	1	0	1	1	8	0	29	1	1	1
1	1	0	0	0	0	0	1	0	0	1	0	0	0	0	1	0	1	9	0	35	1	1	1
1	0	1	0	0	0	0	1	0	0	1	0	1	0	1	0	0	1	9	0	38	1	1	0
1	1	0	0	0	0	0	1	0	0	1	1	0	0	1	0	1	0	7	0	31	1	1	1
1	0	0	1	0	1	0	1	0	0	1	0	1	0	0	1	0	1	15	0	39	1	1	1
1	0	0	0	0	0	0	1	0	0	1	1	0	1	0	0	1	1	14	0	29	0	1	0
1	1	1	1	0	0	0	1	0	0	1	0	0	0	1	0	1	1	18	0	41	1	1	1
1	0	0	1	0	1	0	0	1	0	1	0	1	0	1	0	1	0	11	0	35	1	1	1
1	0	0	0	0	0	0	1	0	1	1	1	1	0	1	0	0	1	27	1	33	1	1	1
1	0	0	0	0	1	0	1	0	0	1	1	0	0	1	0	1	1	7	0	34	1	1	1
1	1	0	0	0	0	0	1	0	0	1	0	1	0	1	0	1	0	16	0	35	1	1	1
1	0	0	0	0	0	0	1	0	0	1	0	1	0	0	1	1	0	19	0	35	1	1	1
1	1	0	1	0	0	0	1	0	0	1	1	0	0	1	0	0	0	21	1	35	1	1	1
1	1	0	1	0	1	0	0	1	1	1	0	0	0	1	0	1	1	13	0	37	1	1	1
1	0	0	0	0	0	0	1	0	0	0	0	0	0	1	0	1	1	0	0	44	1	1	0
1	1	0	1	0	0	0	1	0	0	1	1	1	1	0	0	1	1	12	0	34	1	1	1
1	0	0	1	0	0	0	1	0	0	1	1	1	0	1	0	1	0	6	0	36	1	1	1
1	1	0	1	0	1	0	0	1	0	0	1	0	0	1	0	1	0	0	0	33	1	1	1
1	0	0	1	0	1	0	1	0	0	0	1	0	0	0	1	1	0	0	0	34	1	1	0
1	0	0	1	0	1	0	0	1	0	0	1	0	0	1	0	1	0	0	0	35	1	1	1
1	1	0	0	0	0	1	0	0	1	1	1	1	0	1	0	0	1	24	1	36	1	1	1
1	1	0	0	0	0	0	1	0	0	1	0	1	0	0	1	0	1	10	0	36	1	0	1
1	0	0	0	0	1	0	1	0	0	1	0	1	0	0	1	0	0	17	0	31	1	1	1
1	0	0	0	0	1	0	0	1	0	1	0	0	0	1	0	0	0	9	0	32	1	1	1
1	0	1	1	0	1	0	1	0	0	1	1	0	0	0	1	0	0	4	0	31	1	1	1
1	0	0	1	0	1	0	0	1	0	1	0	0	0	1	0	0	1	3	0	37	1	1	1
1	0	0	0	0	1	0	1	0	1	1	1	0	1	0	0	0	0	16	0	31	1	1	1
1	1	1	1	0	1	0	0	1	0	1	0	0	0	1	0	1	0	24	1	36	1	1	1
1	0	0	0	0	0	0	1	0	0	1	1	1	0	1	0	1	0	3	0	34	1	1	1
1	1	0	1	0	0	0	1	0	0	1	1	0	0	1	0	0	1	1	0	32	1	1	1
1	0	0	0	0	0	0	1	0	0	1	0	0	0	0	1	1	1	9	0	39	1	1	1
1	0	1	1	0	0	0	1	0	0	0	1	0	0	0	1	0	1	0	0	35	1	1	1
1	1	0	0	0	0	0	1	0	1	1	0	1	0	1	0	0	1	18	0	25	1	0	1
1	0	0	0	0	0	1	0	0	0	1	0	0	0	1	0	0	0	32	1	32	1	1	1
1	0	0	0	0	0	0	1	0	0	1	0	0	0	0	1	1	1	10	0	35	1	1	1
1	1	1	1	0	0	0	1	0	1	1	0	1	0	1	0	1	1	32	1	30	1	1	1
1	0	0	1	0	1	0	0	1	0	1	0	1	0	1	0	1	0	1	0	35	1	1	1
1	1	0	0	0	0	1	0	0	0	1	1	1	0	1	0	0	1	10	0	29	1	0	1
1	0	0	0	0	0	0	1	0	0	1	1	1	0	1	0	1	0	13	0	32	1	1	1
1	1	0	0	0	0	0	1	0	0	1	1	1	0	0	1	1	0	2	0	30	1	1	1
1	0	0	0	0	0	1	0	0	0	1	0	1	0	0	1	1	0	10	0	35	1	1	1
1	0	0	0	0	0	0	1	0	0	1	0	0	0	1	0	1	0	4	0	31	1	1	1
1	0	0	0	0	0	0	1	0	0	0	0	0	0	1	0	0	1	0	0	35	1	1	1
1	0	0	0	0	0	0	1	0	0	0	0	1	0	1	0	0	0	0	0	25	1	0	1
1	0	0	1	0	1	0	1	0	0	0	0	0	0	1	0	0	0	0	0	37	1	1	1
1	0	0	1	0	0	0	1	0	1	1	0	1	0	1	0	0	1	15	0	31	1	1	1
1	0	0	1	0	1	0	0	1	0	1	0	0	0	0	1	1	0	2	0	35	1	1	1
1	0	1	0	0	0	0	1	0	0	1	0	1	0	0	1	1	0	13	0	32	1	1	1
1	0	0	0	0	1	0	0	1	0	0	0	0	0	1	0	0	1	0	0	31	1	1	1
1	0	0	0	0	0	0	1	0	0	1	0	1	0	1	0	0	1	18	0	29	1	0	1
1	0	0	1	0	1	0	1	0	0	1	0	1	0	0	1	0	0	12	0	34	1	1	1
1	0	0	1	0	1	0	1	0	0	1	1	0	0	1	0	1	0	3	0	39	1	1	1
1	1	1	1	0	1	0	0	1	1	1	1	1	0	1	0	0	0	21	1	31	1	1	1
1	0	1	1	0	1	0	1	0	0	1	0	1	0	1	0	1	0	8	0	34	1	1	1
1	0	0	1	0	1	0	1	0	0	1	1	0	0	0	1	0	1	6	0	34	1	1	1
1	0	0	0	0	1	0	0	1	1	1	0	1	0	1	0	0	0	31	1	28	1	0	1
1	1	0	1	0	1	0	0	1	0	1	1	0	0	1	0	1	1	4	0	38	1	1	1
1	0	0	1	0	0	0	1	0	0	1	0	0	0	1	0	0	1	11	0	34	1	1	1
1	1	0	0	0	0	1	0	0	1	1	1	0	0	1	0	0	1	15	0	30	1	1	1
1	0	0	1	0	0	0	0	1	0	1	0	0	0	1	0	1	0	14	0	41	1	1	1
1	0	0	0	0	1	0	0	1	0	0	0	1	0	1	0	1	0	0	0	30	1	1	1
1	0	0	0	0	1	0	0	1	0	0	1	1	0	1	0	0	0	0	0	27	1	1	1
1	1	0	1	0	0	0	1	0	0	1	1	0	0	1	0	0	1	6	0	35	1	1	1
1	0	0	0	0	0	0	1	0	0	1	0	0	0	0	1	0	0	16	0	29	1	1	1
1	1	0	1	0	0	0	1	0	0	1	1	1	0	0	1	1	1	23	1	33	1	1	1
1	1	0	1	0	0	0	1	0	0	1	0	1	0	0	1	1	1	15	0	33	1	0	1
1	1	0	1	0	0	0	1	0	0	1	0	1	0	1	0	1	1	7	0	32	1	1	1
1	0	0	0	0	0	0	1	0	0	1	1	0	0	1	0	1	0	10	0	27	1	1	1
1	0	0	0	0	0	0	1	0	0	1	1	0	0	0	1	1	0	6	0	30	1	1	1
1	0	0	0	0	0	0	1	0	0	0	1	0	0	1	0	1	0	0	0	31	1	1	1
1	0	0	0	0	1	0	1	0	0	1	1	1	0	1	0	0	0	13	0	33	1	1	1
1	1	1	1	0	0	0	1	0	0	1	1	1	0	0	1	0	1	16	0	37	1	1	1
1	0	0	0	0	0	0	1	0	0	0	1	1	0	1	0	0	0	0	0	35	1	1	1
1	1	1	0	0	0	0	1	0	1	1	0	0	0	0	1	0	0	35	1	32	1	1	1
1	0	0	0	0	0	0	1	0	0	1	0	0	0	1	0	1	0	6	0	31	1	1	1
1	1	0	0	0	0	0	1	0	1	1	1	1	0	1	0	1	1	28	1	30	1	0	1
1	0	1	0	0	0	1	0	0	0	1	1	1	0	1	0	1	1	18	0	25	1	1	1
1	0	0	0	0	0	0	1	0	0	1	1	0	1	0	0	0	1	10	0	36	1	1	1
1	0	0	1	0	0	0	1	0	0	1	0	1	0	1	0	1	1	6	0	26	1	1	1
1	0	0	1	0	0	0	1	0	0	1	0	0	0	0	1	0	0	2	0	36	1	1	1
1	0	1	0	0	0	0	1	0	0	1	1	1	0	1	0	1	1	8	0	31	1	1	1
1	1	0	0	0	0	0	1	0	0	1	0	1	0	1	0	1	1	7	0	32	1	1	1
1	1	0	1	0	0	0	0	1	0	0	1	0	0	1	0	0	1	0	0	32	1	1	1
1	1	1	0	0	0	1	0	0	1	1	1	1	0	1	0	0	0	18	0	25	1	1	1
1	1	0	0	0	0	0	1	0	0	1	1	1	0	0	1	1	0	7	0	31	1	1	1
1	0	0	0	0	0	0	1	0	0	1	0	1	0	1	0	1	0	19	0	30	1	1	1
1	0	0	0	0	0	0	1	0	0	0	1	0	0	1	0	0	0	0	0	30	0	0	1
1	0	0	0	0	0	0	1	0	0	1	1	1	0	1	0	0	1	15	0	29	1	0	1
1	0	0	1	0	1	0	0	1	0	1	0	0	0	1	0	0	1	11	0	25	1	1	1
1	1	0	0	0	0	0	1	0	0	1	0	1	0	1	0	1	1	15	0	36	0	0	1
1	1	0	0	0	0	0	1	0	0	1	0	1	0	1	0	0	1	14	0	36	1	0	1
1	1	1	0	0	0	0	0	1	1	1	1	1	0	1	0	0	0	22	1	28	1	1	1
1	0	0	0	0	0	0	0	1	1	1	1	1	0	1	0	0	0	27	1	26	1	1	1
1	0	0	1	0	0	0	1	0	0	0	1	1	0	1	0	1	0	0	0	31	1	1	1
1	0	0	1	0	0	0	1	0	0	1	0	0	0	1	0	0	1	8	0	37	1	1	1
1	1	0	1	0	1	0	0	1	0	1	0	0	0	1	0	1	1	4	0	34	1	1	1
1	1	0	1	0	0	0	1	0	1	1	1	1	0	1	0	0	1	21	1	32	1	1	1
1	0	0	1	0	0	0	1	0	0	1	0	0	0	1	0	0	1	17	0	38	1	1	1
1	0	1	0	0	0	0	1	0	0	1	0	0	0	0	1	0	1	29	1	32	1	1	1
1	0	0	1	0	1	0	1	0	0	1	0	0	0	1	0	0	0	5	0	41	1	1	1
1	0	0	1	0	0	0	1	0	0	1	1	0	0	0	1	0	0	12	0	33	1	1	1
1	0	0	1	0	0	0	1	0	0	1	1	0	0	1	0	0	1	14	0	32	1	1	1
1	1	0	1	0	0	0	1	0	0	1	0	0	0	1	0	1	1	18	0	33	1	1	1
1	0	0	0	0	0	0	0	1	0	0	0	0	0	1	0	0	1	0	0	31	1	1	1
1	1	0	0	0	0	0	1	0	0	1	0	0	0	1	0	0	0	15	0	32	1	1	1
1	0	0	1	0	1	0	1	0	0	1	0	0	0	1	0	0	0	0	0	38	1	1	1
1	0	0	0	0	0	0	1	0	0	1	0	0	0	1	0	1	1	10	0	36	1	1	1
1	0	1	0	0	0	0	1	0	1	1	0	0	0	1	0	1	0	8	0	36	1	1	1
1	0	0	1	0	1	0	0	1	0	1	0	0	0	1	0	1	0	9	0	34	1	1	1
1	0	0	1	0	0	0	1	0	0	1	1	1	0	0	1	0	0	4	0	33	1	1	1
1	1	0	0	0	0	0	0	1	0	1	1	0	0	1	0	0	1	4	0	33	1	1	1
1	0	0	1	0	0	0	1	0	0	1	0	0	0	1	0	0	1	8	0	38	1	1	1
1	0	0	0	0	0	0	1	0	0	0	1	1	0	1	0	1	0	0	0	30	1	1	1
1	1	0	1	0	1	0	0	1	0	1	1	0	0	0	1	0	1	10	0	43	1	1	1
1	1	0	0	0	1	0	1	0	0	1	0	0	0	1	0	0	0	18	0	35	1	1	1
1	0	0	0	0	1	0	1	0	0	1	0	1	0	1	0	1	1	14	0	34	1	1	1
1	0	0	0	0	0	0	1	0	1	1	1	0	0	1	0	1	0	14	0	29	1	1	1
1	0	0	1	0	0	0	1	0	0	1	1	0	1	0	0	0	1	0	0	33	1	1	1
1	0	0	1	0	0	0	1	0	0	1	1	1	0	1	0	0	1	13	0	35	1	1	1
1	0	0	1	0	0	0	1	0	0	1	1	1	0	1	0	1	0	6	0	34	1	1	1
1	0	0	0	0	0	0	1	0	1	1	1	1	1	0	0	1	0	24	1	30	1	1	1
1	0	1	0	0	0	0	1	0	1	1	0	0	0	1	0	1	1	19	0	32	1	0	1
1	0	0	1	0	1	0	0	1	0	0	1	0	0	1	0	0	0	0	0	40	1	1	1
1	0	0	1	0	0	0	1	0	0	1	0	0	0	1	0	0	1	11	0	33	1	1	1
1	0	0	0	0	0	0	1	0	0	1	1	0	0	1	0	1	0	6	0	31	1	1	1
1	1	1	1	0	0	0	1	0	0	1	0	1	0	1	0	1	1	22	1	29	1	1	1
1	1	0	1	0	0	0	1	0	0	1	0	1	0	1	0	1	0	14	0	32	1	1	1
1	0	1	0	0	1	0	1	0	0	1	0	0	0	0	1	0	0	2	0	35	1	1	1
1	0	0	1	0	1	0	1	0	0	1	1	0	0	0	1	0	0	7	0	34	0	1	1
1	1	1	1	0	0	0	1	0	0	1	0	1	0	1	0	1	0	10	0	37	1	1	1
1	0	0	1	0	0	0	1	0	0	1	0	0	0	1	0	1	0	8	0	32	1	1	1
1	1	0	0	0	0	0	1	0	0	1	1	1	0	1	0	1	1	8	0	29	1	1	1
1	0	0	0	0	0	0	1	0	0	1	0	0	0	1	0	1	0	2	0	36	1	1	1
1	0	1	0	0	0	0	1	0	0	1	1	1	0	0	1	0	1	18	0	34	1	1	1
1	1	0	1	0	0	0	1	0	0	1	1	1	0	1	0	0	1	4	0	33	1	1	1
1	0	0	0	0	0	0	1	0	0	1	1	0	0	1	0	1	1	7	0	31	1	1	1
1	0	0	1	0	0	0	1	0	0	1	0	1	0	0	1	1	0	5	0	32	1	1	1
1	0	1	0	0	0	0	1	0	0	1	0	0	0	0	1	0	0	9	0	35	1	1	1
1	1	1	1	0	0	0	1	0	1	1	0	1	0	1	0	0	1	11	0	34	1	1	1
1	1	0	0	0	0	0	1	0	0	1	1	0	0	1	0	0	1	7	0	26	1	1	1
1	0	0	0	0	0	0	1	0	0	0	0	1	0	0	1	0	0	0	0	32	1	1	1
1	0	0	1	0	0	0	1	0	0	0	0	0	0	1	0	1	1	0	0	30	1	1	1
1	0	0	0	0	0	0	1	0	1	1	0	1	0	0	1	1	1	16	0	33	1	1	1
1	0	0	1	0	1	0	0	1	0	1	0	1	0	1	0	1	0	7	0	32	1	1	1
1	1	0	1	0	1	0	1	0	0	0	0	1	0	1	0	0	0	0	0	41	1	0	1
1	1	0	1	0	1	0	1	0	1	1	1	0	0	1	0	1	0	9	0	29	1	1	1
1	1	0	1	0	0	0	1	0	0	0	0	0	0	1	0	1	0	0	0	29	1	1	1
1	1	1	0	0	0	1	0	0	0	1	0	1	0	0	1	1	1	20	1	37	1	1	1
1	1	0	1	0	0	0	1	0	0	1	1	0	0	1	0	1	0	4	0	28	1	1	1
1	1	1	1	0	0	0	1	0	0	1	1	0	0	1	0	1	0	10	0	36	1	1	1
1	0	0	1	0	1	0	0	1	0	0	1	0	0	1	0	0	0	0	0	31	1	1	1
1	0	0	1	0	0	0	1	0	0	1	0	0	0	0	1	1	0	11	0	34	1	1	1
1	1	1	1	0	0	0	1	0	0	1	1	1	0	1	0	0	0	2	0	34	1	1	1
1	1	0	1	0	0	0	1	0	0	1	0	1	0	1	0	1	1	23	1	40	1	1	1
1	1	1	1	0	0	1	0	0	0	1	1	0	0	1	0	1	1	10	0	36	1	1	1
1	1	0	1	0	1	0	0	1	0	1	0	0	0	0	1	0	1	5	0	39	1	1	1
1	1	0	1	0	0	0	0	1	0	1	0	1	0	1	0	0	1	21	1	39	1	1	1
1	0	0	1	0	0	0	1	0	0	1	0	0	0	1	0	1	1	15	0	35	1	1	1
1	1	0	1	0	1	0	1	0	0	1	0	1	0	1	0	1	0	26	1	37	1	1	1
1	1	0	1	0	0	1	0	0	0	1	1	0	0	0	1	1	1	15	0	38	1	1	1
1	1	0	1	0	1	0	1	0	0	1	0	0	0	1	0	1	0	10	0	33	1	1	1
1	0	0	1	0	0	0	1	0	0	1	0	1	0	0	1	0	1	6	0	37	1	1	1
1	0	0	1	0	0	0	1	0	0	1	0	1	0	1	0	1	0	16	0	41	1	1	1
1	0	1	0	0	0	0	1	0	0	1	0	0	0	1	0	0	0	7	0	31	1	1	1
1	0	1	0	0	0	0	1	0	0	0	0	0	0	1	0	0	0	0	0	35	1	1	1
1	1	0	1	0	0	0	1	0	0	1	1	1	0	0	1	1	0	12	0	37	1	1	1
1	1	0	1	0	0	0	1	0	0	1	1	0	0	1	0	0	0	7	0	32	1	1	1
1	0	0	0	0	0	0	1	0	1	0	1	1	0	1	0	0	1	0	0	34	1	1	1
1	1	0	1	0	0	0	1	0	1	1	0	0	0	1	0	0	1	37	1	30	0	1	1
1	1	0	1	0	1	0	1	0	0	1	1	1	0	1	0	1	0	13	0	36	1	1	1
1	0	0	1	0	1	0	0	1	0	1	0	1	0	1	0	0	0	6	0	36	1	1	1
1	1	0	1	0	0	0	1	0	0	1	1	1	0	1	0	0	1	14	0	28	1	1	1
1	1	0	1	0	0	0	1	0	0	1	0	1	0	1	0	1	1	18	0	34	1	1	1
1	0	1	0	0	1	0	1	0	0	1	1	0	0	1	0	1	0	2	0	30	1	1	1
1	1	0	1	0	0	0	1	0	0	1	0	0	0	1	0	1	1	8	0	37	1	1	1
1	0	0	0	0	0	0	1	0	0	1	0	0	0	0	1	1	0	7	0	31	1	1	1
1	0	0	0	0	0	0	1	0	0	1	0	1	0	1	0	1	0	8	0	31	1	1	1
1	1	0	1	0	1	0	1	0	0	1	1	0	1	0	0	0	1	8	0	30	1	1	1
1	1	0	0	0	0	1	0	0	1	1	1	1	1	0	0	0	1	18	0	34	1	1	1
1	0	0	1	0	0	0	1	0	1	1	0	1	0	1	0	0	0	5	0	27	0	0	1
1	0	0	1	0	0	0	1	0	0	1	1	1	0	1	0	0	1	3	0	29	1	1	1
1	0	0	1	0	0	0	1	0	0	1	0	0	0	0	1	0	0	9	0	36	1	1	1
1	0	0	1	0	0	0	1	0	0	1	0	1	0	1	0	1	0	5	0	36	1	1	1
1	0	0	0	0	0	0	1	0	0	0	0	1	0	0	1	1	0	0	0	38	1	1	1
1	0	0	0	0	0	0	1	0	0	1	1	0	0	1	0	1	1	14	0	33	1	1	1
1	0	1	1	0	0	0	0	1	0	1	0	0	0	1	0	0	0	15	0	33	1	1	1
1	0	0	0	0	0	0	1	0	0	1	1	0	0	1	0	0	0	6	0	33	1	1	1
1	0	0	1	0	0	0	1	0	0	1	1	0	0	0	1	0	0	9	0	35	1	1	1
1	0	0	1	0	0	0	1	0	0	0	1	0	0	1	0	0	0	0	0	34	1	1	1
1	1	1	0	0	1	0	0	1	0	1	1	1	0	1	0	1	0	24	1	33	1	1	1
1	0	0	0	0	0	1	0	0	0	1	0	0	0	1	0	1	0	5	0	35	1	1	1
1	0	1	1	0	1	0	1	0	0	0	0	1	0	1	0	1	0	0	0	35	1	1	1
1	1	0	1	0	0	0	1	0	0	1	1	0	0	1	0	1	0	3	0	30	1	1	1
1	1	0	0	0	0	0	1	0	0	1	1	1	0	1	0	0	1	17	0	43	1	0	1
1	0	0	0	0	0	0	1	0	0	1	1	1	0	1	0	0	0	10	0	34	1	1	1
1	0	0	0	0	0	0	1	0	0	0	0	1	0	1	0	0	0	0	0	36	1	1	1
1	1	0	1	0	0	1	0	0	1	1	1	1	0	1	0	1	1	28	1	26	1	1	1
1	0	1	1	0	1	0	1	0	0	1	0	0	0	0	1	1	0	24	1	38	1	1	1
1	1	0	1	0	0	0	1	0	0	1	0	0	0	1	0	0	1	14	0	34	1	1	1
1	0	0	0	0	0	0	1	0	0	1	1	0	0	1	0	1	1	10	0	30	1	1	1
1	0	0	1	0	0	0	0	1	0	1	0	1	0	1	0	0	1	12	0	34	1	1	1
1	0	1	0	0	1	0	0	1	0	1	1	0	0	1	0	1	1	8	0	33	1	1	1
1	1	0	0	0	0	0	1	0	1	1	1	1	0	1	0	0	1	31	1	29	1	1	1
1	0	0	1	0	0	0	1	0	0	1	1	0	0	1	0	0	1	7	0	35	1	1	1
1	0	0	0	0	0	0	1	0	0	1	1	0	0	1	0	0	1	10	0	32	1	1	1
1	0	0	1	0	1	0	1	0	0	1	0	0	1	0	0	1	0	5	0	42	1	1	1
1	0	0	0	0	0	0	1	0	0	1	0	0	0	1	0	1	1	4	0	39	1	1	1
1	0	0	1	0	0	0	1	0	1	1	0	1	0	1	0	1	0	21	1	36	1	1	1
1	0	1	1	0	0	0	1	0	1	1	1	1	0	0	1	1	0	16	0	25	1	0	1
1	0	0	1	0	0	0	1	0	0	1	1	0	0	0	1	1	0	11	0	27	1	1	1
1	1	0	1	0	0	0	1	0	1	1	0	1	0	0	1	0	0	35	1	30	1	1	1
1	0	0	0	0	1	0	0	1	0	0	1	0	1	0	0	0	0	0	0	34	1	1	1
1	1	0	0	0	0	0	1	0	0	1	1	0	0	0	1	1	0	19	0	26	1	1	1
1	0	0	1	0	1	0	1	0	0	1	1	0	0	1	0	1	0	1	0	32	1	1	1
1	0	0	0	0	1	0	1	0	0	1	1	0	0	0	1	0	0	13	0	33	1	1	1
1	0	0	1	0	1	0	0	1	0	1	1	1	1	0	0	1	1	18	0	36	1	1	1
1	1	0	1	0	0	0	1	0	0	1	0	1	0	1	0	0	0	15	0	32	1	1	1
1	0	0	1	0	1	0	0	1	0	1	1	0	0	1	0	0	0	12	0	32	1	1	1
1	1	0	1	0	0	0	1	0	0	1	1	0	1	0	0	0	0	0	0	31	1	1	1
1	0	0	0	0	0	0	1	0	0	1	1	1	0	1	0	0	1	17	0	34	1	1	1
1	0	0	0	0	1	0	1	0	0	1	0	0	0	1	0	1	0	21	1	40	1	1	1
1	0	1	1	0	0	0	1	0	0	1	1	0	0	1	0	0	1	7	0	37	1	1	1
1	1	0	1	0	0	0	1	0	0	1	1	1	0	0	1	0	1	11	0	34	1	1	1
1	0	0	1	0	1	0	0	1	1	1	0	1	0	0	1	1	0	28	1	31	1	1	1
1	0	1	1	0	0	0	1	0	0	1	0	0	0	1	0	1	1	2	0	37	1	1	1
1	0	0	1	0	1	0	0	1	0	1	1	1	0	0	1	0	0	8	0	32	1	1	1
1	1	1	1	0	1	0	0	1	0	1	1	1	0	1	0	0	1	18	0	31	1	1	1
1	0	0	0	0	0	0	1	0	0	1	1	1	0	1	0	1	1	12	0	29	1	1	1
1	0	0	1	0	0	1	0	0	0	1	1	1	1	0	0	1	0	12	0	36	1	1	1
1	0	0	1	0	0	0	1	0	0	1	1	1	0	1	0	1	0	18	0	33	1	1	1
1	0	0	0	0	0	0	1	0	0	1	1	0	1	0	0	1	1	6	0	33	1	1	1
1	0	0	1	0	1	0	0	1	0	1	0	0	0	1	0	0	0	6	0	33	1	1	1
1	1	0	1	0	1	0	0	1	0	1	1	1	0	1	0	1	1	5	0	39	1	1	1
1	0	0	0	0	1	0	1	0	0	0	0	0	0	0	1	0	1	0	0	35	1	1	1
1	0	0	0	0	0	0	1	0	0	1	1	0	0	1	0	1	1	9	0	33	1	1	1
1	1	0	1	0	1	0	0	1	0	1	1	0	0	1	0	0	1	5	0	30	1	1	1
1	0	0	1	0	1	0	0	1	0	1	0	1	0	1	0	0	0	8	0	35	1	1	1
1	0	0	0	0	0	0	1	0	0	1	1	0	0	1	0	0	0	3	0	32	1	1	1
1	0	0	0	0	0	0	1	0	0	1	1	0	1	0	0	1	0	6	0	34	1	1	1
1	0	0	1	0	0	0	1	0	1	1	0	1	0	1	0	0	0	8	0	33	1	1	1
1	0	0	1	0	0	0	0	1	0	1	0	1	0	1	0	1	0	1	0	33	1	1	1
1	0	0	1	0	1	0	0	1	0	1	0	0	0	1	0	0	0	3	0	34	1	1	1
1	1	0	1	0	1	0	0	1	0	1	0	0	0	1	0	0	0	16	0	37	1	1	1
1	1	0	1	0	1	0	1	0	0	1	1	0	0	1	0	0	0	3	0	31	1	1	1
1	0	0	1	0	1	0	0	1	0	1	1	0	0	1	0	0	0	4	0	32	1	1	1
1	0	0	1	0	1	0	0	1	1	1	0	1	0	0	1	0	0	16	0	35	1	1	1
1	0	0	1	0	0	0	1	0	0	1	1	1	0	1	0	0	1	15	0	31	1	1	1
1	1	1	1	0	0	0	1	0	1	1	1	0	0	1	0	0	0	16	0	33	1	1	1
1	0	0	1	0	1	0	0	1	1	1	0	1	0	1	0	1	0	19	0	35	1	1	1
1	0	0	1	0	1	0	1	0	0	0	1	0	0	0	1	0	0	0	0	35	1	1	1
1	0	0	0	0	1	0	1	0	0	1	1	1	0	0	1	0	0	18	0	36	1	1	1
1	1	0	0	0	0	1	0	0	0	1	0	1	0	0	1	1	1	24	1	36	1	1	1
1	0	1	1	0	1	0	0	1	1	1	1	0	0	1	0	0	0	8	0	30	1	1	1
1	0	0	1	0	0	0	1	0	1	1	1	0	0	0	1	0	1	24	1	33	1	1	1
1	0	0	1	0	1	0	1	0	0	1	0	1	0	0	1	1	0	6	0	36	1	1	1
1	0	0	0	0	0	0	1	0	0	1	0	0	0	1	0	0	1	0	0	36	1	1	1
1	1	1	0	0	0	1	0	0	0	1	0	0	0	1	0	0	1	13	0	36	1	1	1
1	0	0	1	0	1	0	0	1	0	0	0	0	1	0	0	1	1	0	0	37	1	1	1
1	0	0	1	0	1	0	1	0	1	1	0	1	0	1	0	1	0	8	0	34	1	1	1
1	0	0	1	0	0	0	1	0	0	1	1	0	0	1	0	1	1	25	1	33	1	1	1
1	0	0	1	0	0	0	1	0	0	1	0	0	0	1	0	0	0	6	0	36	1	1	0
1	0	0	1	0	1	0	1	0	0	1	1	0	0	1	0	1	0	7	0	33	1	1	1
1	0	1	1	0	1	0	1	0	0	1	1	0	0	1	0	1	1	17	0	35	1	1	1
1	1	0	1	0	0	0	1	0	0	1	0	1	0	1	0	1	0	12	0	35	1	1	1
1	0	0	1	0	0	0	1	0	0	1	1	1	0	1	0	1	1	11	0	30	1	1	1
1	0	0	0	0	0	0	1	0	0	0	1	0	0	1	0	0	0	0	0	30	1	1	1
1	1	0	0	0	0	0	1	0	1	1	0	1	0	0	1	1	1	28	1	38	1	0	1
1	0	1	0	0	0	0	1	0	1	1	1	0	1	0	0	0	1	13	0	35	1	1	1
1	1	0	0	0	0	0	1	0	0	1	0	0	0	1	0	1	1	16	0	31	1	1	0
1	1	1	1	0	0	0	1	0	0	0	1	0	0	0	1	1	0	0	0	34	1	1	1
1	1	0	0	0	1	0	1	0	0	1	0	0	0	1	0	0	1	15	0	36	1	1	1
1	1	1	1	0	0	0	1	0	0	1	0	0	0	1	0	1	0	8	0	37	1	1	1
1	0	0	0	0	0	0	1	0	0	1	1	0	0	1	0	0	1	7	0	32	1	1	1
1	0	0	1	0	0	0	1	0	0	1	0	0	0	1	0	1	0	5	0	36	1	1	1
1	0	0	0	0	0	0	1	0	0	1	0	1	0	1	0	0	0	19	0	37	1	1	1
1	0	0	0	0	0	0	1	0	0	0	1	1	1	0	0	0	0	0	0	32	1	1	1
1	1	1	1	0	1	0	1	0	1	1	1	1	1	0	0	1	1	29	1	31	1	1	1
1	0	0	1	0	1	0	0	1	0	0	0	0	0	0	1	0	1	0	0	36	1	1	1
1	0	0	0	0	0	0	1	0	0	0	1	0	0	1	0	1	0	0	0	30	1	1	1
1	1	1	1	0	0	0	1	0	0	1	0	1	0	0	1	1	1	10	0	33	1	1	0
1	1	1	0	0	0	0	1	0	0	1	1	0	0	1	0	0	0	16	0	34	1	1	0
1	0	0	1	0	0	0	1	0	0	0	1	1	0	0	1	1	0	0	0	31	1	1	0
1	1	0	1	0	0	0	1	0	0	1	1	1	0	1	0	0	1	21	1	28	1	1	0
1	0	0	1	0	1	0	0	1	0	0	0	0	0	1	0	0	1	0	0	28	1	0	0
1	0	0	0	0	0	0	0	1	1	0	0	0	0	0	1	0	0	0	0	32	1	1	0
1	1	0	0	0	0	0	1	0	0	0	0	0	0	1	0	0	0	0	0	32	1	0	0
1	0	0	0	0	0	0	1	0	1	1	1	0	0	1	0	0	1	14	0	33	1	1	0
1	0	0	1	0	0	0	1	0	0	1	1	0	0	1	0	0	0	2	0	36	1	1	0
1	0	0	0	0	0	0	1	0	0	1	0	0	0	1	0	1	0	6	0	30	1	1	0
1	1	0	0	0	0	0	1	0	0	1	1	0	0	1	0	0	0	18	0	33	1	1	0
1	0	0	1	0	0	0	0	1	0	1	0	0	0	1	0	1	0	11	0	31	1	1	0
1	0	0	1	0	1	0	1	0	0	1	1	0	0	1	0	0	0	18	0	32	1	1	0
1	0	1	0	0	0	0	1	0	0	1	0	1	0	0	1	0	0	3	0	33	1	1	0
1	0	0	1	0	0	0	1	0	1	1	0	1	0	0	1	0	0	13	0	41	1	1	0
1	1	0	0	0	0	0	1	0	1	1	0	1	0	0	1	0	1	34	1	32	1	0	0
1	1	0	1	0	1	0	0	1	1	1	1	1	0	0	1	0	0	27	1	33	1	1	0
1	1	0	0	0	0	0	1	0	0	1	0	0	0	1	0	1	1	1	0	35	1	1	0
1	1	0	0	0	1	1	0	0	0	1	0	1	0	1	0	0	1	25	1	29	0	0	0
1	0	0	0	0	1	0	0	1	0	1	0	0	0	0	1	0	0	22	1	34	1	1	0
1	0	1	1	0	0	0	1	0	0	1	0	1	0	1	0	0	0	9	0	40	0	1	0
1	1	0	1	0	0	0	1	0	1	1	0	1	0	1	0	0	0	11	0	30	1	1	0
1	0	0	0	0	0	0	1	0	0	0	0	0	0	1	0	1	0	13	0	34	1	1	0
1	0	0	0	0	1	0	1	0	0	0	1	0	0	1	0	0	0	0	0	21	1	1	0
1	0	0	0	0	1	0	1	0	0	0	1	0	0	1	0	0	0	0	0	27	1	1	0
2	0	0	1	1	0	0	1	0	0	1	1	1	0	1	0	0	1	15	0	33	1	1	1
2	0	0	1	1	0	0	1	0	0	1	0	1	0	1	0	0	1	12	0	35	1	1	1
2	0	0	0	1	0	0	1	0	0	0	0	0	0	0	1	0	1	0	0	36	1	1	1
2	1	1	1	1	1	0	0	1	0	0	0	0	0	0	1	0	0	0	0	33	1	1	1
2	1	1	1	1	0	0	1	0	0	1	0	1	0	1	0	0	0	16	0	38	1	1	1
2	1	0	0	1	0	1	0	0	0	1	1	1	0	1	0	1	0	13	0	35	1	1	1
2	0	0	1	1	0	0	1	0	0	1	1	0	0	1	0	0	0	4	0	37	1	1	1
2	0	0	0	1	0	0	1	0	0	0	1	0	1	0	0	1	1	0	0	29	1	1	1
2	0	1	0	1	0	1	0	0	1	1	0	0	0	0	1	1	1	15	0	36	1	1	1
2	1	1	0	1	1	0	1	0	0	0	0	1	0	1	0	0	1	0	0	38	1	1	1
2	0	0	0	1	0	0	1	0	0	1	1	1	1	0	0	0	0	17	0	31	1	1	1
2	1	1	0	1	0	0	1	0	0	1	0	0	0	1	0	0	1	23	1	37	1	0	1
2	0	1	0	1	0	0	1	0	0	1	0	0	0	0	1	1	1	18	0	29	1	1	1
2	1	1	0	1	0	0	1	0	0	1	0	0	0	1	0	0	1	6	0	34	1	1	1
2	1	0	0	1	0	0	0	1	0	1	0	1	0	1	0	0	1	18	0	32	1	1	1
2	0	0	0	1	0	0	1	0	0	0	0	0	0	1	0	0	0	0	0	42	1	1	1
2	1	1	1	1	0	0	1	0	1	1	1	1	1	0	0	0	1	30	1	38	1	1	1
2	1	1	0	1	0	0	1	0	0	1	0	1	0	1	0	1	1	29	1	37	1	1	1
2	1	0	1	1	0	0	1	0	0	1	0	0	0	0	1	1	1	7	0	37	1	1	1
2	1	0	1	1	0	0	1	0	0	1	0	1	0	1	0	1	0	12	0	36	1	1	1
2	1	1	1	1	0	0	1	0	0	1	1	1	1	0	0	1	0	13	0	28	1	1	1
2	0	0	0	1	0	0	1	0	0	1	0	0	0	1	0	1	1	13	0	37	1	1	1
2	0	0	1	1	0	0	1	0	0	1	0	0	0	1	0	0	1	7	0	36	1	1	1
2	0	1	0	1	0	1	0	0	0	1	0	1	0	0	1	1	0	20	1	37	1	0	1
2	0	0	0	1	0	1	0	0	0	1	1	0	0	1	0	0	1	12	0	28	1	1	1
2	0	0	0	1	0	0	1	0	0	1	0	0	0	1	0	1	0	7	0	30	1	1	0
2	1	0	0	1	1	0	0	1	1	1	0	1	0	1	0	1	1	13	0	31	1	1	1
2	0	0	1	1	1	0	0	1	0	1	0	1	0	1	0	0	1	8	0	36	1	1	1
2	1	0	0	1	0	1	0	0	0	0	1	0	0	1	0	0	1	0	0	29	1	1	1
2	0	0	0	1	0	0	1	0	0	0	0	0	0	1	0	1	0	0	0	27	1	0	1
2	0	0	0	1	0	0	1	0	0	1	1	1	0	0	1	0	0	12	0	28	1	1	1
2	1	0	1	1	1	0	0	1	0	1	1	0	0	1	0	0	1	5	0	34	1	1	1
2	0	0	1	1	1	0	0	1	0	0	1	0	0	1	0	0	1	0	0	46	1	0	1
2	0	0	0	1	0	0	1	0	1	1	0	0	0	0	1	0	0	9	0	32	1	1	1
2	0	1	0	1	0	1	0	0	0	1	0	1	0	1	0	0	1	10	0	38	1	1	1
2	1	0	1	1	0	0	1	0	0	1	0	0	0	1	0	0	1	22	1	37	1	1	1
2	0	1	0	1	0	0	1	0	0	0	1	0	0	1	0	1	0	0	0	28	1	1	1
2	1	0	1	1	0	0	1	0	0	1	1	1	0	1	0	1	1	14	0	33	1	1	1
2	1	1	1	1	0	1	0	0	0	1	0	0	0	0	1	0	0	12	0	33	1	1	1
2	1	0	0	1	0	0	1	0	0	1	1	0	0	1	0	1	1	12	0	31	1	1	1
2	0	1	1	1	0	0	1	0	0	1	0	0	0	1	0	1	0	7	0	34	1	1	1
2	0	1	0	1	0	0	1	0	0	1	1	1	1	0	0	0	0	12	0	35	1	1	1
2	0	0	1	1	1	0	1	0	0	1	0	1	0	1	0	0	0	19	0	30	1	0	1
2	0	0	0	1	0	1	0	0	0	1	0	0	0	1	0	0	1	11	0	35	1	1	1
2	0	0	1	1	0	0	1	0	0	1	0	0	0	1	0	1	0	7	0	37	1	1	1
2	1	0	0	1	1	0	1	0	1	1	0	1	0	1	0	0	0	20	1	32	1	1	1
2	0	1	1	1	0	0	1	0	0	0	1	0	1	0	0	1	0	0	0	30	1	1	1
2	0	0	0	1	1	0	1	0	0	0	1	0	0	0	1	0	0	0	0	26	0	1	1
2	0	0	0	1	0	0	1	0	0	1	1	0	0	1	0	0	1	3	0	32	1	1	1
2	0	0	1	1	0	0	1	0	0	1	1	1	0	1	0	0	0	13	0	35	1	1	1
2	1	0	1	1	0	0	0	1	1	1	0	1	0	0	1	0	0	39	1	30	0	0	0
2	1	0	0	1	0	0	1	0	1	1	0	1	0	1	0	0	1	31	1	31	0	1	0
2	0	0	1	0	0	0	1	0	0	1	0	1	0	0	1	0	0	14	0	33	1	1	1
2	0	0	1	0	0	0	0	1	0	1	0	1	0	0	1	1	0	10	0	31	1	1	1
2	0	0	1	0	0	0	1	0	0	1	1	0	0	1	0	0	0	2	0	34	1	1	1
2	0	0	0	0	0	0	1	0	0	1	1	0	0	1	0	0	0	4	0	34	1	1	1
2	0	0	0	0	0	0	1	0	0	1	0	1	0	0	1	0	1	8	0	38	1	1	1
2	0	1	1	0	0	1	0	0	0	1	1	1	0	0	1	0	0	11	0	29	1	1	1
2	1	1	1	0	0	0	0	1	0	1	0	0	0	1	0	0	1	7	0	37	1	1	1
2	0	0	0	0	0	0	1	0	0	1	0	0	0	1	0	0	0	6	0	32	1	1	1
2	0	0	0	0	0	0	1	0	0	0	0	0	0	1	0	1	1	0	0	37	1	1	1
2	0	0	1	0	1	0	0	1	0	0	0	0	0	0	1	0	0	0	0	35	1	1	1
2	0	0	1	0	0	0	1	0	0	1	0	0	0	1	0	0	1	15	0	36	1	1	1
2	1	0	0	0	0	0	1	0	0	1	0	1	0	1	0	1	0	12	0	35	1	1	1
2	1	0	1	0	0	0	1	0	1	1	1	0	0	1	0	1	0	27	1	29	1	1	1
2	1	0	1	0	0	0	1	0	0	1	0	0	0	1	0	1	0	8	0	38	1	1	1
2	0	0	1	0	0	0	1	0	0	1	0	0	1	0	0	0	0	10	0	42	1	1	1
2	0	0	1	0	1	0	1	0	0	1	1	0	0	1	0	0	0	10	0	33	1	1	1
2	0	1	0	0	0	0	1	0	0	1	0	1	0	1	0	1	0	21	1	32	1	1	1
2	1	0	1	0	1	0	1	0	0	1	0	1	0	1	0	0	1	10	0	38	1	1	1
2	1	1	1	0	0	0	1	0	0	0	1	0	0	0	1	0	0	0	0	33	1	1	1
2	0	0	0	0	0	0	1	0	0	1	0	0	0	1	0	1	1	17	0	35	1	1	1
2	0	0	1	0	1	0	0	1	1	1	0	0	0	0	1	0	0	10	0	44	1	1	1
2	0	0	0	0	1	0	1	0	1	1	0	0	0	1	0	0	0	18	0	36	1	1	1
2	1	0	1	0	1	0	1	0	0	1	0	1	0	1	0	1	0	13	0	27	1	1	1
2	0	0	1	0	1	0	0	1	0	1	1	0	1	0	0	1	1	15	0	28	1	1	1
2	0	1	1	0	0	0	1	0	0	1	1	1	0	0	1	1	0	23	1	36	1	1	1
2	0	1	0	0	0	0	1	0	0	1	1	0	0	0	1	1	0	9	0	28	1	1	1
2	0	0	1	0	1	0	1	0	0	1	1	0	0	0	1	1	0	6	0	39	1	1	1
2	0	0	1	0	0	0	1	0	0	1	0	1	0	1	0	0	0	12	0	31	1	1	1
2	1	0	1	0	0	0	1	0	0	1	0	1	0	1	0	1	0	10	0	33	1	1	1
2	0	0	0	0	0	0	1	0	0	1	0	0	0	1	0	0	0	13	0	35	1	1	1
2	0	0	1	0	0	0	1	0	1	1	0	1	0	0	1	1	0	10	0	39	1	1	1
2	1	0	1	0	0	0	1	0	0	1	1	0	1	0	0	0	0	9	0	41	0	1	1
2	0	0	1	0	0	0	1	0	0	1	1	0	0	1	0	1	0	5	0	29	1	1	1
2	1	0	0	0	1	0	1	0	0	1	0	0	0	1	0	0	1	15	0	36	1	1	1
2	0	1	1	0	1	0	1	0	0	1	0	0	0	0	1	0	0	8	0	39	1	1	1
2	0	1	1	0	1	0	0	1	0	1	1	0	0	1	0	1	0	16	0	30	1	1	1
2	0	0	0	0	0	0	1	0	0	1	0	1	0	1	0	1	1	4	0	39	1	1	1
2	0	0	0	0	0	0	1	0	0	1	1	1	0	0	1	1	0	6	0	34	1	1	1
2	0	0	0	0	0	0	1	0	0	1	0	1	0	1	0	0	0	6	0	33	1	1	1
2	0	1	0	0	0	0	1	0	0	0	0	0	0	1	0	0	1	0	0	34	1	1	1
2	0	0	1	0	0	0	1	0	0	1	0	0	0	1	0	1	1	7	0	33	1	1	1
2	1	0	1	0	0	0	1	0	0	1	0	1	0	1	0	1	0	15	0	34	1	1	1
2	0	0	0	0	1	0	1	0	0	1	1	0	0	1	0	1	1	6	0	31	1	1	1
2	0	0	1	0	0	0	1	0	0	1	1	0	0	0	1	1	0	8	0	32	1	1	1
2	0	1	1	0	0	0	1	0	0	1	1	0	0	0	1	0	0	9	0	35	1	1	1
2	0	0	0	0	0	0	1	0	1	1	0	0	0	1	0	1	0	20	1	33	1	1	1
2	0	1	1	0	0	0	1	0	0	1	1	1	0	1	0	1	1	9	0	34	1	1	1
2	1	1	0	0	0	1	0	0	0	1	0	1	0	1	0	1	0	17	0	34	1	1	1
2	0	0	1	0	1	0	0	1	0	1	0	1	0	1	0	0	1	13	0	40	1	1	1
2	0	0	1	0	1	0	0	1	0	1	0	0	0	1	0	0	1	3	0	34	1	1	1
2	0	0	1	0	0	0	1	0	0	1	1	1	0	0	1	1	0	14	0	38	1	1	1
2	0	0	1	0	0	0	1	0	0	1	0	0	0	1	0	0	1	8	0	37	1	1	1
2	0	0	0	0	0	0	1	0	0	1	1	1	0	0	1	1	1	11	0	26	1	1	1
2	1	0	0	0	0	0	1	0	0	1	1	1	0	1	0	1	1	9	0	33	1	1	1
2	1	1	0	0	0	0	1	0	0	1	0	1	0	1	0	1	1	4	0	34	1	1	1
2	0	0	1	0	1	0	1	0	0	1	1	0	0	1	0	0	0	15	0	38	1	1	0
2	0	0	0	0	1	0	0	1	0	1	1	1	0	0	1	0	1	4	0	33	1	1	1
2	0	0	1	0	0	0	1	0	0	0	1	0	0	1	0	1	0	0	0	27	1	1	1
2	0	0	0	0	0	0	1	0	0	1	0	0	0	1	0	1	1	9	0	36	1	1	1
2	1	0	0	0	0	0	1	0	0	1	1	0	0	1	0	1	0	10	0	28	1	1	1
2	1	0	1	0	0	0	1	0	0	1	0	0	0	0	1	0	1	7	0	35	1	1	1
2	1	0	1	0	1	0	0	1	0	1	1	1	0	1	0	0	1	6	0	27	1	1	1
2	0	0	1	0	1	0	0	1	1	1	1	0	0	1	0	0	0	22	1	38	1	1	1
2	0	0	1	0	0	0	1	0	0	1	0	1	0	0	1	1	1	8	0	34	1	1	1
2	0	1	0	0	1	0	0	1	0	0	1	1	0	1	0	0	1	0	0	36	1	1	1
2	1	0	1	0	0	1	0	0	0	1	1	1	0	0	1	0	1	12	0	28	1	1	1
2	0	0	0	0	0	0	1	0	0	0	0	0	0	1	0	1	0	0	0	31	1	1	1
2	1	0	1	0	0	0	1	0	0	1	1	1	0	1	0	0	1	15	0	30	1	1	1
2	1	0	1	0	1	0	1	0	0	1	1	0	0	0	1	0	1	7	0	27	1	0	1
2	1	0	1	0	0	0	1	0	1	1	1	1	0	1	0	1	0	17	0	33	1	1	1
2	0	1	0	0	0	0	1	0	0	1	0	0	0	0	1	1	0	4	0	35	1	1	1
2	0	0	1	0	1	0	1	0	0	1	0	1	0	0	1	1	0	10	0	29	1	1	1
2	1	0	1	0	0	0	1	0	1	1	1	0	0	1	0	0	0	24	1	35	1	1	1
2	1	1	1	0	1	0	1	0	0	1	0	1	0	1	0	1	0	14	0	41	1	1	1
2	0	0	0	0	0	0	1	0	0	1	0	1	0	0	1	0	1	3	0	38	1	1	1
2	1	0	1	0	1	0	0	1	0	1	1	1	0	1	0	1	0	16	0	33	1	1	1
2	0	0	1	0	0	0	1	0	0	1	1	1	0	1	0	1	1	25	1	31	1	1	1
2	0	0	1	0	0	0	0	1	0	0	0	0	0	1	0	0	1	0	0	34	1	1	1
2	0	0	0	0	0	0	1	0	0	1	0	0	0	1	0	0	1	1	0	34	1	1	1
2	0	0	0	0	0	0	1	0	1	1	1	0	0	1	0	0	1	21	1	30	1	1	1
2	0	1	1	0	0	0	1	0	0	1	0	1	0	1	0	1	0	18	0	43	1	0	1
2	0	0	1	0	0	0	0	1	0	1	0	0	0	1	0	0	0	7	0	36	1	1	1
2	0	1	1	0	0	0	1	0	0	1	0	1	0	1	0	1	1	16	0	32	1	1	1
2	1	0	0	0	1	1	0	0	0	1	1	0	0	1	0	1	0	3	0	27	1	1	1
2	1	0	1	0	0	0	1	0	0	1	0	0	0	1	0	1	1	17	0	33	1	1	1
2	1	0	0	0	0	0	1	0	0	1	1	1	0	1	0	0	0	2	0	26	1	1	1
2	0	1	0	0	1	0	1	0	1	1	0	1	0	1	0	0	0	15	0	34	1	1	1
2	0	0	1	0	0	0	1	0	0	1	0	0	0	1	0	0	0	6	0	37	1	1	1
2	0	0	1	0	1	0	0	1	0	1	1	0	0	1	0	0	0	4	0	40	1	1	1
2	0	0	0	0	1	0	0	1	0	1	0	1	0	1	0	1	0	7	0	25	1	0	1
2	0	0	0	0	0	0	0	1	0	1	0	0	0	1	0	0	0	6	0	36	1	1	1
2	0	0	1	0	0	0	0	1	0	1	1	0	1	0	0	0	0	11	0	42	1	1	1
2	0	0	0	0	0	0	0	1	0	0	0	0	0	1	0	1	0	0	0	38	1	1	1
2	0	1	0	0	1	0	0	1	0	0	0	0	0	1	0	0	0	0	0	37	1	1	1
2	0	0	0	0	1	0	0	1	0	1	1	0	0	0	1	1	1	13	0	32	1	1	1
2	0	0	0	0	0	0	1	0	0	1	0	0	0	1	0	1	1	6	0	36	1	1	1
2	1	0	0	0	1	0	1	0	0	1	1	0	0	0	1	0	0	6	0	40	1	1	1
2	0	0	1	0	0	0	0	1	0	1	0	1	0	1	0	0	1	4	0	35	1	1	1
2	0	1	0	0	0	0	1	0	1	1	0	1	0	1	0	1	0	23	1	38	1	1	1
2	0	0	1	0	0	0	1	0	0	1	0	0	0	1	0	0	1	17	0	29	1	1	1
2	0	1	0	0	0	0	1	0	0	1	0	1	0	0	1	0	0	17	0	36	1	1	1
2	0	1	0	0	0	0	1	0	0	0	0	0	0	0	1	1	1	0	0	40	1	1	1
2	1	1	1	0	1	0	0	1	0	1	0	1	0	0	1	1	0	11	0	37	1	1	1
2	0	1	0	0	0	0	1	0	0	1	0	1	0	1	0	1	0	11	0	32	1	1	1
2	0	0	1	0	0	0	1	0	1	1	1	1	0	0	1	1	0	25	1	37	1	0	1
2	0	0	0	0	0	0	1	0	1	1	0	0	0	0	1	0	1	16	0	34	1	1	1
2	0	0	1	0	0	0	1	0	0	1	0	0	0	1	0	1	0	6	0	34	1	1	1
2	0	0	0	0	0	0	1	0	0	1	0	1	0	1	0	1	0	20	1	35	1	1	1
2	0	0	1	0	1	0	0	1	0	1	1	1	0	0	1	0	0	6	0	30	1	1	1
2	0	0	0	0	0	0	1	0	1	1	0	1	0	1	0	1	1	25	1	36	1	1	1
2	1	0	0	0	0	0	0	1	0	1	0	1	0	1	0	1	1	17	0	34	1	0	1
2	1	0	0	0	0	1	0	0	0	1	1	1	1	0	0	0	0	13	0	32	1	1	1
2	0	0	0	0	0	0	1	0	0	1	1	0	0	1	0	0	1	10	0	27	1	1	1
2	0	0	1	0	0	0	1	0	0	1	0	1	0	0	1	1	1	13	0	38	1	1	1
2	0	1	0	0	0	0	1	0	0	1	1	0	0	1	0	0	1	26	1	33	1	1	1
2	0	0	0	0	1	0	0	1	0	1	0	0	0	1	0	1	0	0	0	34	1	1	1
2	1	0	1	0	0	0	0	1	0	1	1	1	0	1	0	0	0	12	0	35	1	1	1
2	1	0	1	0	0	0	1	0	0	1	0	0	0	1	0	0	1	12	0	31	1	1	1
2	0	0	0	0	0	0	1	0	0	1	1	0	0	1	0	1	0	4	0	30	1	1	1
2	1	0	1	0	0	1	0	0	0	1	0	1	0	1	0	1	0	11	0	27	1	1	1
2	1	0	1	0	0	0	1	0	1	1	1	0	0	1	0	0	0	19	0	33	1	1	1
2	0	0	1	0	0	0	1	0	0	1	1	0	1	0	0	0	0	2	0	33	1	1	1
2	1	1	1	0	0	0	1	0	0	1	0	1	0	0	1	0	0	16	0	31	1	1	1
2	0	0	1	0	1	0	1	0	0	0	1	0	0	0	1	0	0	0	0	33	1	1	1
2	0	0	0	0	0	1	0	0	0	1	0	1	0	1	0	0	1	14	0	35	1	1	1
2	1	1	1	0	0	0	1	0	0	1	1	0	0	1	0	1	0	15	0	34	1	1	1
2	0	0	0	0	0	0	1	0	0	1	0	1	0	1	0	1	1	22	1	38	1	1	1
2	0	1	1	0	0	1	0	0	0	1	0	1	0	0	1	1	0	15	0	29	1	1	1
2	1	0	0	0	0	0	1	0	0	1	1	1	0	0	1	1	0	12	0	29	1	1	1
2	0	0	0	0	0	0	1	0	0	0	1	1	1	0	0	1	0	0	0	31	1	1	1
2	0	0	0	0	0	0	0	1	0	1	1	0	0	1	0	1	1	9	0	31	1	1	1
2	0	0	1	0	1	0	1	0	0	1	0	1	0	1	0	1	0	6	0	36	1	0	1
2	0	0	1	0	0	0	1	0	0	1	0	0	0	1	0	1	1	12	0	36	1	1	1
2	0	0	0	0	0	0	1	0	1	1	0	1	0	1	0	0	1	19	0	36	1	1	1
2	0	0	0	0	1	0	1	0	0	1	0	0	0	1	0	0	1	6	0	33	1	1	1
2	0	1	1	0	0	0	1	0	0	1	0	0	0	1	0	0	0	13	0	33	1	1	1
2	0	0	0	0	0	1	0	0	0	0	1	0	0	1	0	0	0	0	0	31	1	1	1
2	0	0	0	0	1	0	1	0	1	0	0	1	0	1	0	0	0	0	0	40	1	1	1
2	0	0	0	0	0	0	1	0	0	0	1	0	1	0	0	0	0	0	0	21	1	1	1
2	0	0	1	0	0	0	1	0	0	1	0	0	0	1	0	0	1	9	0	37	1	1	1
2	1	1	1	0	0	0	1	0	1	1	0	1	0	0	1	0	1	24	1	37	1	1	1
2	0	0	0	0	0	0	1	0	0	1	0	1	0	1	0	0	0	5	0	36	1	1	1
2	0	0	1	0	1	0	1	0	0	1	0	0	0	1	0	1	0	8	0	33	1	1	1
2	1	0	1	0	0	0	1	0	1	1	0	1	0	1	0	1	1	19	0	37	1	1	1
2	0	1	1	0	1	0	1	0	0	1	1	0	1	0	0	0	1	27	1	32	1	1	1
2	0	0	1	0	0	0	1	0	0	1	1	0	0	0	1	1	1	12	0	38	1	1	1
2	0	0	1	0	1	0	0	1	0	1	0	0	0	1	0	0	1	4	0	38	1	1	1
2	1	1	0	0	1	0	1	0	0	1	1	0	0	1	0	1	0	3	0	33	1	1	1
2	1	1	0	0	0	0	1	0	0	1	0	1	0	1	0	1	0	6	0	32	1	1	1
2	0	0	0	0	0	0	1	0	0	1	0	1	0	1	0	0	1	2	0	38	1	1	1
2	0	1	1	0	0	0	1	0	0	1	0	0	0	1	0	1	0	4	0	28	1	1	1
2	0	0	1	0	0	0	1	0	0	1	0	1	1	0	0	1	0	12	0	36	1	1	1
2	0	1	1	0	0	0	1	0	1	1	0	1	0	1	0	0	0	27	1	38	1	1	1
2	0	1	0	0	0	0	1	0	1	1	1	0	0	0	1	0	1	24	1	37	1	1	1
2	0	0	1	0	1	0	1	0	0	0	0	0	0	1	0	1	0	0	0	37	1	1	1
2	0	0	0	0	0	0	1	0	0	1	0	0	1	0	0	0	0	11	0	37	1	1	1
2	1	1	1	0	0	0	1	0	0	1	0	1	0	1	0	1	1	17	0	45	1	1	1
2	1	0	0	0	1	0	1	0	0	1	0	1	0	0	1	1	0	10	0	33	1	1	1
2	1	0	0	0	1	0	1	0	0	1	0	1	0	1	0	0	0	9	0	29	1	1	1
2	0	0	0	0	0	0	0	1	0	1	0	0	0	0	1	0	0	10	0	37	1	1	1
2	0	0	0	0	0	0	1	0	0	1	1	0	0	1	0	1	1	14	0	32	1	1	1
2	0	0	1	0	1	0	1	0	0	1	0	1	0	1	0	1	1	12	0	36	1	1	1
2	0	1	1	0	1	0	0	1	0	1	1	0	0	1	0	0	0	4	0	28	1	1	1
2	0	0	1	0	1	0	0	1	0	1	0	0	0	0	1	0	0	3	0	37	1	1	1
2	0	1	0	0	0	0	1	0	0	1	0	1	0	0	1	1	0	31	1	34	1	1	1
2	0	1	1	0	0	0	1	0	0	1	0	1	0	0	1	0	0	11	0	43	1	1	1
2	0	1	1	0	0	0	1	0	0	1	0	0	0	1	0	0	0	5	0	35	1	1	1
2	0	0	1	0	1	0	1	0	0	1	1	1	0	1	0	1	0	13	0	39	1	1	1
2	0	0	0	0	0	0	1	0	0	1	0	0	0	1	0	1	0	8	0	32	1	1	1
2	0	0	1	0	0	0	1	0	0	0	1	0	1	0	0	0	0	0	0	30	1	1	1
2	1	1	1	0	0	0	1	0	0	0	0	0	0	0	1	1	0	0	0	39	1	1	1
2	0	0	1	0	1	0	1	0	0	1	0	0	0	1	0	0	0	18	0	36	1	1	1
2	0	0	0	0	0	0	1	0	0	1	0	0	0	1	0	0	0	10	0	31	1	1	1
2	0	0	1	0	1	0	1	0	0	1	0	1	0	1	0	0	1	7	0	36	1	1	1
2	0	1	1	0	0	0	1	0	0	1	1	0	0	1	0	1	0	24	1	32	1	1	1
2	0	0	1	0	1	0	1	0	0	1	1	0	0	1	0	1	1	5	0	35	1	1	1
2	1	0	0	0	0	0	1	0	0	1	0	1	0	1	0	0	1	25	1	35	1	1	1
2	0	0	0	0	0	0	0	1	0	1	1	0	1	0	0	0	1	3	0	33	1	1	1
2	0	1	1	0	1	0	1	0	1	1	0	1	0	0	1	0	0	20	1	41	1	1	1
2	0	1	1	0	0	0	0	1	0	1	0	1	0	0	1	1	0	1	0	34	1	1	1
2	0	0	0	0	0	0	1	0	0	1	1	0	1	0	0	1	0	8	0	35	1	1	1
2	0	0	1	0	1	0	0	1	0	1	0	0	0	1	0	1	1	8	0	29	1	1	1
2	1	0	0	0	0	0	1	0	0	1	0	0	0	0	1	0	1	9	0	35	1	1	1
2	0	1	0	0	0	0	1	0	0	1	0	1	0	1	0	0	1	9	0	38	1	1	0
2	1	0	0	0	0	0	1	0	0	1	1	0	0	1	0	1	0	7	0	31	1	1	1
2	0	0	1	0	1	0	1	0	0	1	0	1	0	0	1	0	1	15	0	39	1	1	1
2	0	0	0	0	0	0	1	0	0	1	1	0	1	0	0	1	1	14	0	29	0	1	0
2	1	1	1	0	0	0	1	0	0	1	0	0	0	1	0	1	1	18	0	41	1	1	1
2	0	0	1	0	1	0	0	1	0	1	0	1	0	1	0	1	0	11	0	35	1	1	1
2	0	0	0	0	0	0	1	0	1	1	1	1	0	1	0	0	1	27	1	33	1	1	1
2	0	0	0	0	1	0	1	0	0	1	1	0	0	1	0	1	1	7	0	34	1	1	1
2	1	0	0	0	0	0	1	0	0	1	0	1	0	1	0	1	0	16	0	35	1	1	1
2	0	0	0	0	0	0	1	0	0	1	0	1	0	0	1	1	0	19	0	35	1	1	1
2	1	0	1	0	0	0	1	0	0	1	1	0	0	1	0	0	0	21	1	35	1	1	1
2	1	0	1	0	1	0	0	1	1	1	0	0	0	1	0	1	1	13	0	37	1	1	1
2	0	0	0	0	0	0	1	0	0	0	0	0	0	1	0	1	1	0	0	44	1	1	0
2	1	0	1	0	0	0	1	0	0	1	1	1	1	0	0	1	1	12	0	34	1	1	1
2	0	0	1	0	0	0	1	0	0	1	1	1	0	1	0	1	0	6	0	36	1	1	1
2	1	0	1	0	1	0	0	1	0	0	1	0	0	1	0	1	0	0	0	33	1	1	1
2	0	0	1	0	1	0	1	0	0	0	1	0	0	0	1	1	0	0	0	34	1	1	0
2	0	0	1	0	1	0	0	1	0	0	1	0	0	1	0	1	0	0	0	35	1	1	1
2	1	0	0	0	0	1	0	0	1	1	1	1	0	1	0	0	1	24	1	36	1	1	1
2	1	0	0	0	0	0	1	0	0	1	0	1	0	0	1	0	1	10	0	36	1	0	1
2	0	0	0	0	1	0	1	0	0	1	0	1	0	0	1	0	0	17	0	31	1	1	1
2	0	0	0	0	1	0	0	1	0	1	0	0	0	1	0	0	0	9	0	32	1	1	1
2	0	1	1	0	1	0	1	0	0	1	1	0	0	0	1	0	0	4	0	31	1	1	1
2	0	0	1	0	1	0	0	1	0	1	0	0	0	1	0	0	1	3	0	37	1	1	1
2	0	0	0	0	1	0	1	0	1	1	1	0	1	0	0	0	0	16	0	31	1	1	1
2	1	1	1	0	1	0	0	1	0	1	0	0	0	1	0	1	0	24	1	36	1	1	1
2	0	0	0	0	0	0	1	0	0	1	1	1	0	1	0	1	0	3	0	34	1	1	1
2	1	0	1	0	0	0	1	0	0	1	1	0	0	1	0	0	1	1	0	32	1	1	1
2	0	0	0	0	0	0	1	0	0	1	0	0	0	0	1	1	1	9	0	39	1	1	1
2	0	1	1	0	0	0	1	0	0	0	1	0	0	0	1	0	1	0	0	35	1	1	1
2	1	0	0	0	0	0	1	0	1	1	0	1	0	1	0	0	1	18	0	25	1	0	1
2	0	0	0	0	0	1	0	0	0	1	0	0	0	1	0	0	0	32	1	32	1	1	1
2	0	0	0	0	0	0	1	0	0	1	0	0	0	0	1	1	1	10	0	35	1	1	1
2	1	1	1	0	0	0	1	0	1	1	0	1	0	1	0	1	1	32	1	30	1	1	1
2	0	0	1	0	1	0	0	1	0	1	0	1	0	1	0	1	0	1	0	35	1	1	1
2	1	0	0	0	0	1	0	0	0	1	1	1	0	1	0	0	1	10	0	29	1	0	1
2	0	0	0	0	0	0	1	0	0	1	1	1	0	1	0	1	0	13	0	32	1	1	1
2	1	0	0	0	0	0	1	0	0	1	1	1	0	0	1	1	0	2	0	30	1	1	1
2	0	0	0	0	0	1	0	0	0	1	0	1	0	0	1	1	0	10	0	35	1	1	1
2	0	0	0	0	0	0	1	0	0	1	0	0	0	1	0	1	0	4	0	31	1	1	1
2	0	0	0	0	0	0	1	0	0	0	0	0	0	1	0	0	1	0	0	35	1	1	1
2	0	0	0	0	0	0	1	0	0	0	0	1	0	1	0	0	0	0	0	25	1	0	1
2	0	0	1	0	1	0	1	0	0	0	0	0	0	1	0	0	0	0	0	37	1	1	1
2	0	0	1	0	0	0	1	0	1	1	0	1	0	1	0	0	1	15	0	31	1	1	1
2	0	0	1	0	1	0	0	1	0	1	0	0	0	0	1	1	0	2	0	35	1	1	1
2	0	1	0	0	0	0	1	0	0	1	0	1	0	0	1	1	0	13	0	32	1	1	1
2	0	0	0	0	1	0	0	1	0	0	0	0	0	1	0	0	1	0	0	31	1	1	1
2	0	0	0	0	0	0	1	0	0	1	0	1	0	1	0	0	1	18	0	29	1	0	1
2	0	0	1	0	1	0	1	0	0	1	0	1	0	0	1	0	0	12	0	34	1	1	1
2	0	0	1	0	1	0	1	0	0	1	1	0	0	1	0	1	0	3	0	39	1	1	1
2	1	1	1	0	1	0	0	1	1	1	1	1	0	1	0	0	0	21	1	31	1	1	1
2	0	1	1	0	1	0	1	0	0	1	0	1	0	1	0	1	0	8	0	34	1	1	1
2	0	0	1	0	1	0	1	0	0	1	1	0	0	0	1	0	1	6	0	34	1	1	1
2	0	0	0	0	1	0	0	1	1	1	0	1	0	1	0	0	0	31	1	28	1	0	1
2	1	0	1	0	1	0	0	1	0	1	1	0	0	1	0	1	1	4	0	38	1	1	1
2	0	0	1	0	0	0	1	0	0	1	0	0	0	1	0	0	1	11	0	34	1	1	1
2	1	0	0	0	0	1	0	0	1	1	1	0	0	1	0	0	1	15	0	30	1	1	1
2	0	0	1	0	0	0	0	1	0	1	0	0	0	1	0	1	0	14	0	41	1	1	1
2	0	0	0	0	1	0	0	1	0	0	0	1	0	1	0	1	0	0	0	30	1	1	1
2	0	0	0	0	1	0	0	1	0	0	1	1	0	1	0	0	0	0	0	27	1	1	1
2	1	0	1	0	0	0	1	0	0	1	1	0	0	1	0	0	1	6	0	35	1	1	1
2	0	0	0	0	0	0	1	0	0	1	0	0	0	0	1	0	0	16	0	29	1	1	1
2	1	0	1	0	0	0	1	0	0	1	1	1	0	0	1	1	1	23	1	33	1	1	1
2	1	0	1	0	0	0	1	0	0	1	0	1	0	0	1	1	1	15	0	33	1	0	1
2	1	0	1	0	0	0	1	0	0	1	0	1	0	1	0	1	1	7	0	32	1	1	1
2	0	0	0	0	0	0	1	0	0	1	1	0	0	1	0	1	0	10	0	27	1	1	1
2	0	0	0	0	0	0	1	0	0	1	1	0	0	0	1	1	0	6	0	30	1	1	1
2	0	0	0	0	0	0	1	0	0	0	1	0	0	1	0	1	0	0	0	31	1	1	1
2	0	0	0	0	1	0	1	0	0	1	1	1	0	1	0	0	0	13	0	33	1	1	1
2	1	1	1	0	0	0	1	0	0	1	1	1	0	0	1	0	1	16	0	37	1	1	1
2	0	0	0	0	0	0	1	0	0	0	1	1	0	1	0	0	0	0	0	35	1	1	1
2	1	1	0	0	0	0	1	0	1	1	0	0	0	0	1	0	0	35	1	32	1	1	1
2	0	0	0	0	0	0	1	0	0	1	0	0	0	1	0	1	0	6	0	31	1	1	1
2	1	0	0	0	0	0	1	0	1	1	1	1	0	1	0	1	1	28	1	30	1	0	1
2	0	1	0	0	0	1	0	0	0	1	1	1	0	1	0	1	1	18	0	25	1	1	1
2	0	0	0	0	0	0	1	0	0	1	1	0	1	0	0	0	1	10	0	36	1	1	1
2	0	0	1	0	0	0	1	0	0	1	0	1	0	1	0	1	1	6	0	26	1	1	1
2	0	0	1	0	0	0	1	0	0	1	0	0	0	0	1	0	0	2	0	36	1	1	1
2	0	1	0	0	0	0	1	0	0	1	1	1	0	1	0	1	1	8	0	31	1	1	1
2	1	0	0	0	0	0	1	0	0	1	0	1	0	1	0	1	1	7	0	32	1	1	1
2	1	0	1	0	0	0	0	1	0	0	1	0	0	1	0	0	1	0	0	32	1	1	1
2	1	1	0	0	0	1	0	0	1	1	1	1	0	1	0	0	0	18	0	25	1	1	1
2	1	0	0	0	0	0	1	0	0	1	1	1	0	0	1	1	0	7	0	31	1	1	1
2	0	0	0	0	0	0	1	0	0	1	0	1	0	1	0	1	0	19	0	30	1	1	1
2	0	0	0	0	0	0	1	0	0	0	1	0	0	1	0	0	0	0	0	30	0	0	1
2	0	0	0	0	0	0	1	0	0	1	1	1	0	1	0	0	1	15	0	29	1	0	1
2	0	0	1	0	1	0	0	1	0	1	0	0	0	1	0	0	1	11	0	25	1	1	1
2	1	0	0	0	0	0	1	0	0	1	0	1	0	1	0	1	1	15	0	36	0	0	1
2	1	0	0	0	0	0	1	0	0	1	0	1	0	1	0	0	1	14	0	36	1	0	1
2	1	1	0	0	0	0	0	1	1	1	1	1	0	1	0	0	0	22	1	28	1	1	1
2	0	0	0	0	0	0	0	1	1	1	1	1	0	1	0	0	0	27	1	26	1	1	1
2	0	0	1	0	0	0	1	0	0	0	1	1	0	1	0	1	0	0	0	31	1	1	1
2	0	0	1	0	0	0	1	0	0	1	0	0	0	1	0	0	1	8	0	37	1	1	1
2	1	0	1	0	1	0	0	1	0	1	0	0	0	1	0	1	1	4	0	34	1	1	1
2	1	0	1	0	0	0	1	0	1	1	1	1	0	1	0	0	1	21	1	32	1	1	1
2	0	0	1	0	0	0	1	0	0	1	0	0	0	1	0	0	1	17	0	38	1	1	1
2	0	1	0	0	0	0	1	0	0	1	0	0	0	0	1	0	1	29	1	32	1	1	1
2	0	0	1	0	1	0	1	0	0	1	0	0	0	1	0	0	0	5	0	41	1	1	1
2	0	0	1	0	0	0	1	0	0	1	1	0	0	0	1	0	0	12	0	33	1	1	1
2	0	0	1	0	0	0	1	0	0	1	1	0	0	1	0	0	1	14	0	32	1	1	1
2	1	0	1	0	0	0	1	0	0	1	0	0	0	1	0	1	1	18	0	33	1	1	1
2	0	0	0	0	0	0	0	1	0	0	0	0	0	1	0	0	1	0	0	31	1	1	1
2	1	0	0	0	0	0	1	0	0	1	0	0	0	1	0	0	0	15	0	32	1	1	1
2	0	0	1	0	1	0	1	0	0	1	0	0	0	1	0	0	0	0	0	38	1	1	1
2	0	0	0	0	0	0	1	0	0	1	0	0	0	1	0	1	1	10	0	36	1	1	1
2	0	1	0	0	0	0	1	0	1	1	0	0	0	1	0	1	0	8	0	36	1	1	1
2	0	0	1	0	1	0	0	1	0	1	0	0	0	1	0	1	0	9	0	34	1	1	1
2	0	0	1	0	0	0	1	0	0	1	1	1	0	0	1	0	0	4	0	33	1	1	1
2	1	0	0	0	0	0	0	1	0	1	1	0	0	1	0	0	1	4	0	33	1	1	1
2	0	0	1	0	0	0	1	0	0	1	0	0	0	1	0	0	1	8	0	38	1	1	1
2	0	0	0	0	0	0	1	0	0	0	1	1	0	1	0	1	0	0	0	30	1	1	1
2	1	0	1	0	1	0	0	1	0	1	1	0	0	0	1	0	1	10	0	43	1	1	1
2	1	0	0	0	1	0	1	0	0	1	0	0	0	1	0	0	0	18	0	35	1	1	1
2	0	0	0	0	1	0	1	0	0	1	0	1	0	1	0	1	1	14	0	34	1	1	1
2	0	0	0	0	0	0	1	0	1	1	1	0	0	1	0	1	0	14	0	29	1	1	1
2	0	0	1	0	0	0	1	0	0	1	1	0	1	0	0	0	1	0	0	33	1	1	1
2	0	0	1	0	0	0	1	0	0	1	1	1	0	1	0	0	1	13	0	35	1	1	1
2	0	0	1	0	0	0	1	0	0	1	1	1	0	1	0	1	0	6	0	34	1	1	1
2	0	0	0	0	0	0	1	0	1	1	1	1	1	0	0	1	0	24	1	30	1	1	1
2	0	1	0	0	0	0	1	0	1	1	0	0	0	1	0	1	1	19	0	32	1	0	1
2	0	0	1	0	1	0	0	1	0	0	1	0	0	1	0	0	0	0	0	40	1	1	1
2	0	0	1	0	0	0	1	0	0	1	0	0	0	1	0	0	1	11	0	33	1	1	1
2	0	0	0	0	0	0	1	0	0	1	1	0	0	1	0	1	0	6	0	31	1	1	1
2	1	1	1	0	0	0	1	0	0	1	0	1	0	1	0	1	1	22	1	29	1	1	1
2	1	0	1	0	0	0	1	0	0	1	0	1	0	1	0	1	0	14	0	32	1	1	1
2	0	1	0	0	1	0	1	0	0	1	0	0	0	0	1	0	0	2	0	35	1	1	1
2	0	0	1	0	1	0	1	0	0	1	1	0	0	0	1	0	0	7	0	34	0	1	1
2	1	1	1	0	0	0	1	0	0	1	0	1	0	1	0	1	0	10	0	37	1	1	1
2	0	0	1	0	0	0	1	0	0	1	0	0	0	1	0	1	0	8	0	32	1	1	1
2	1	0	0	0	0	0	1	0	0	1	1	1	0	1	0	1	1	8	0	29	1	1	1
2	0	0	0	0	0	0	1	0	0	1	0	0	0	1	0	1	0	2	0	36	1	1	1
2	0	1	0	0	0	0	1	0	0	1	1	1	0	0	1	0	1	18	0	34	1	1	1
2	1	0	1	0	0	0	1	0	0	1	1	1	0	1	0	0	1	4	0	33	1	1	1
2	0	0	0	0	0	0	1	0	0	1	1	0	0	1	0	1	1	7	0	31	1	1	1
2	0	0	1	0	0	0	1	0	0	1	0	1	0	0	1	1	0	5	0	32	1	1	1
2	0	1	0	0	0	0	1	0	0	1	0	0	0	0	1	0	0	9	0	35	1	1	1
2	1	1	1	0	0	0	1	0	1	1	0	1	0	1	0	0	1	11	0	34	1	1	1
2	1	0	0	0	0	0	1	0	0	1	1	0	0	1	0	0	1	7	0	26	1	1	1
2	0	0	0	0	0	0	1	0	0	0	0	1	0	0	1	0	0	0	0	32	1	1	1
2	0	0	1	0	0	0	1	0	0	0	0	0	0	1	0	1	1	0	0	30	1	1	1
2	0	0	0	0	0	0	1	0	1	1	0	1	0	0	1	1	1	16	0	33	1	1	1
2	0	0	1	0	1	0	0	1	0	1	0	1	0	1	0	1	0	7	0	32	1	1	1
2	1	0	1	0	1	0	1	0	0	0	0	1	0	1	0	0	0	0	0	41	1	0	1
2	1	0	1	0	1	0	1	0	1	1	1	0	0	1	0	1	0	9	0	29	1	1	1
2	1	0	1	0	0	0	1	0	0	0	0	0	0	1	0	1	0	0	0	29	1	1	1
2	1	1	0	0	0	1	0	0	0	1	0	1	0	0	1	1	1	20	1	37	1	1	1
2	1	0	1	0	0	0	1	0	0	1	1	0	0	1	0	1	0	4	0	28	1	1	1
2	1	1	1	0	0	0	1	0	0	1	1	0	0	1	0	1	0	10	0	36	1	1	1
2	0	0	1	0	1	0	0	1	0	0	1	0	0	1	0	0	0	0	0	31	1	1	1
2	0	0	1	0	0	0	1	0	0	1	0	0	0	0	1	1	0	11	0	34	1	1	1
2	1	1	1	0	0	0	1	0	0	1	1	1	0	1	0	0	0	2	0	34	1	1	1
2	1	0	1	0	0	0	1	0	0	1	0	1	0	1	0	1	1	23	1	40	1	1	1
2	1	1	1	0	0	1	0	0	0	1	1	0	0	1	0	1	1	10	0	36	1	1	1
2	1	0	1	0	1	0	0	1	0	1	0	0	0	0	1	0	1	5	0	39	1	1	1
2	1	0	1	0	0	1	0	1	0	1	0	1	0	1	0	0	1	21	1	39	1	1	1
2	0	0	1	0	0	0	1	0	0	1	0	0	0	1	0	1	1	15	0	35	1	1	1
2	1	0	1	0	1	0	1	0	0	1	0	1	0	1	0	1	0	26	1	37	1	1	1
2	1	0	1	0	0	1	0	0	0	1	1	0	0	0	1	1	1	15	0	38	1	1	1
2	1	0	1	0	1	0	1	0	0	1	0	0	0	1	0	1	0	10	0	33	1	1	1
2	0	0	1	0	0	0	1	0	0	1	0	1	0	0	1	0	1	6	0	37	1	1	1
2	0	0	1	0	0	0	1	0	0	1	0	1	0	1	0	1	0	16	0	41	1	1	1
2	0	1	0	0	0	0	1	0	0	1	0	0	0	1	0	0	0	7	0	31	1	1	1
2	0	1	0	0	0	0	1	0	0	0	0	0	0	1	0	0	0	0	0	35	1	1	1
2	1	0	1	0	0	0	1	0	0	1	1	1	0	0	1	1	0	12	0	37	1	1	1
2	1	0	1	0	0	0	1	0	0	1	1	0	0	1	0	0	0	7	0	32	1	1	1
2	0	0	0	0	0	0	1	0	1	0	1	1	0	1	0	0	1	0	0	34	1	1	1
2	1	0	1	0	0	0	1	0	1	1	0	0	0	1	0	0	1	37	1	30	0	1	1
2	1	0	1	0	1	0	1	0	0	1	1	1	0	1	0	1	0	13	0	36	1	1	1
2	0	0	1	0	1	0	0	1	0	1	0	1	0	1	0	0	0	6	0	36	1	1	1
2	1	0	1	0	0	0	1	0	0	1	1	1	0	1	0	0	1	14	0	28	1	1	1
2	1	0	1	0	0	0	1	0	0	1	0	1	0	1	0	1	1	18	0	34	1	1	1
2	0	1	0	0	1	0	1	0	0	1	1	0	0	1	0	1	0	2	0	30	1	1	1
2	1	0	1	0	0	0	1	0	0	1	0	0	0	1	0	1	1	8	0	37	1	1	1
2	0	0	0	0	0	0	1	0	0	1	0	0	0	0	1	1	0	7	0	31	1	1	1
2	0	0	0	0	0	0	1	0	0	1	0	1	0	1	0	1	0	8	0	31	1	1	1
2	1	0	1	0	1	0	1	0	0	1	1	0	1	0	0	0	1	8	0	30	1	1	1
2	1	0	0	0	0	1	0	0	1	1	1	1	1	0	0	0	1	18	0	34	1	1	1
2	0	0	1	0	0	0	1	0	1	1	0	1	0	1	0	0	0	5	0	27	0	0	1
2	0	0	1	0	0	0	1	0	0	1	1	1	0	1	0	0	1	3	0	29	1	1	1
2	0	0	1	0	0	0	1	0	0	1	0	0	0	0	1	0	0	9	0	36	1	1	1
2	0	0	1	0	0	0	1	0	0	1	0	1	0	1	0	1	0	5	0	36	1	1	1
2	0	0	0	0	0	0	1	0	0	0	0	1	0	0	1	1	0	0	0	38	1	1	1
2	0	0	0	0	0	0	1	0	0	1	1	0	0	1	0	1	1	14	0	33	1	1	1
2	0	1	1	0	0	0	0	1	0	1	0	0	0	1	0	0	0	15	0	33	1	1	1
2	0	0	0	0	0	0	1	0	0	1	1	0	0	1	0	0	0	6	0	33	1	1	1
2	0	0	1	0	0	0	1	0	0	1	1	0	0	0	1	0	0	9	0	35	1	1	1
2	0	0	1	0	0	0	1	0	0	0	1	0	0	1	0	0	0	0	0	34	1	1	1
2	1	1	0	0	1	0	0	1	0	1	1	1	0	1	0	1	0	24	1	33	1	1	1
2	0	0	0	0	0	1	0	0	0	1	0	0	0	1	0	1	0	5	0	35	1	1	1
2	0	1	1	0	1	0	1	0	0	0	0	1	0	1	0	1	0	0	0	35	1	1	1
2	1	0	1	0	0	0	1	0	0	1	1	0	0	1	0	1	0	3	0	30	1	1	1
2	1	0	0	0	0	0	1	0	0	1	1	1	0	1	0	0	1	17	0	43	1	0	1
2	0	0	0	0	0	0	1	0	0	1	1	1	0	1	0	0	0	10	0	34	1	1	1
2	1	0	0	0	0	0	0	1	0	0	0	1	0	1	0	0	1	0	0	39	1	0	1
2	0	0	0	0	0	0	1	0	0	0	0	1	0	1	0	0	0	0	0	36	1	1	1
2	1	0	1	0	0	1	0	0	1	1	1	1	0	1	0	1	1	28	1	26	1	1	1
2	0	1	1	0	1	0	1	0	0	1	0	0	0	0	1	1	0	24	1	38	1	1	1
2	1	0	1	0	0	0	1	0	0	1	0	0	0	1	0	0	1	14	0	34	1	1	1
2	0	0	0	0	0	0	1	0	0	1	1	0	0	1	0	1	1	10	0	30	1	1	1
2	0	0	1	0	0	0	0	1	0	1	0	1	0	1	0	0	1	12	0	34	1	1	1
2	0	1	0	0	1	0	0	1	0	1	1	0	0	1	0	1	1	8	0	33	1	1	1
2	1	0	0	0	0	0	1	0	1	1	1	1	0	1	0	0	1	31	1	29	1	1	1
2	0	0	1	0	0	0	1	0	0	1	1	0	0	1	0	0	1	7	0	35	1	1	1
2	0	0	0	0	0	0	1	0	0	1	1	0	0	1	0	0	1	10	0	32	1	1	1
2	0	0	1	0	1	0	1	0	0	1	0	0	1	0	0	1	0	5	0	42	1	1	1
2	0	0	0	0	0	0	1	0	0	1	0	0	0	1	0	1	1	4	0	39	1	1	1
2	0	0	1	0	0	0	1	0	1	1	0	1	0	1	0	1	0	21	1	36	1	1	1
2	0	1	1	0	0	0	1	0	1	1	1	1	0	0	1	1	0	16	0	25	1	0	1
2	0	0	1	0	0	0	1	0	0	1	1	0	0	0	1	1	0	11	0	27	1	1	1
2	1	0	1	0	0	0	1	0	1	1	0	1	0	0	1	0	0	35	1	30	1	1	1
2	0	0	0	0	1	0	0	1	0	0	1	0	1	0	0	0	0	0	0	34	1	1	1
2	1	0	0	0	0	0	1	0	0	1	1	0	0	0	1	1	0	19	0	26	1	1	1
2	0	0	1	0	1	0	1	0	0	1	1	0	0	1	0	1	0	1	0	32	1	1	1
2	0	0	0	0	1	0	1	0	0	1	1	0	0	0	1	0	0	13	0	33	1	1	1
2	0	0	1	0	1	0	0	1	0	1	1	1	1	0	0	1	1	18	0	36	1	1	1
2	1	0	1	0	0	0	1	0	0	1	0	1	0	1	0	0	0	15	0	32	1	1	1
2	0	0	1	0	1	0	0	1	0	1	1	0	0	1	0	0	0	12	0	32	1	1	1
2	1	0	1	0	0	0	1	0	0	1	1	0	1	0	0	0	0	0	0	31	1	1	1
2	0	0	0	0	0	0	1	0	0	1	1	1	0	1	0	0	1	17	0	34	1	1	1
2	0	0	0	0	1	0	1	0	0	1	0	0	0	1	0	1	0	21	1	40	1	1	1
2	0	1	1	0	0	0	1	0	0	1	1	0	0	1	0	0	1	7	0	37	1	1	1
2	1	0	1	0	0	0	1	0	0	1	1	1	0	0	1	0	1	11	0	34	1	1	1
2	0	0	1	0	1	0	0	1	1	1	0	1	0	0	1	1	0	28	1	31	1	1	1
2	0	1	1	0	0	0	1	0	0	1	0	0	0	1	0	1	1	2	0	37	1	1	1
2	0	0	1	0	1	0	0	1	0	1	1	1	0	0	1	0	0	8	0	32	1	1	1
2	1	1	1	0	1	0	0	1	0	1	1	1	0	1	0	0	1	18	0	31	1	1	1
2	0	0	0	0	0	0	1	0	0	1	1	1	0	1	0	1	1	12	0	29	1	1	1
2	0	0	1	0	0	1	0	0	0	1	1	1	1	0	0	1	0	12	0	36	1	1	1
2	0	0	1	0	0	0	1	0	0	1	1	1	0	1	0	1	0	18	0	33	1	1	1
2	0	0	0	0	0	0	1	0	0	1	1	0	1	0	0	1	1	6	0	33	1	1	1
2	0	0	1	0	1	0	0	1	0	1	0	0	0	1	0	0	0	6	0	33	1	1	1
2	1	0	1	0	1	0	0	1	0	1	1	1	0	1	0	1	1	5	0	39	1	1	1
2	0	0	0	0	1	0	1	0	0	0	0	0	0	0	1	0	1	0	0	35	1	1	1
2	0	0	0	0	0	0	1	0	0	1	1	0	0	1	0	1	1	9	0	33	1	1	1
2	1	0	1	0	1	0	0	1	0	1	1	0	0	1	0	0	1	5	0	30	1	1	1
2	0	0	1	0	1	0	0	1	0	1	0	1	0	1	0	0	0	8	0	35	1	1	1
2	0	0	0	0	0	0	1	0	0	1	1	0	0	1	0	0	0	3	0	32	1	1	1
2	0	0	0	0	0	0	1	0	0	1	1	0	1	0	0	1	0	6	0	34	1	1	1
2	0	0	1	0	0	0	1	0	1	1	0	1	0	1	0	0	0	8	0	33	1	1	1
2	0	0	1	0	0	0	0	1	0	1	0	1	0	1	0	1	0	1	0	33	1	1	1
2	0	0	1	0	1	0	0	1	0	1	0	0	0	1	0	0	0	3	0	34	1	1	1
2	1	0	1	0	1	0	0	1	0	1	0	0	0	1	0	0	0	16	0	37	1	1	1
2	1	0	1	0	1	0	1	0	0	1	1	0	0	1	0	0	0	3	0	31	1	1	1
2	0	0	1	0	1	0	0	1	0	1	1	0	0	1	0	0	0	4	0	32	1	1	1
2	0	0	1	0	1	0	0	1	1	1	0	1	0	0	1	0	0	16	0	35	1	1	1
2	0	0	1	0	0	0	1	0	0	1	1	1	0	1	0	0	1	15	0	31	1	1	1
2	1	1	1	0	0	0	1	0	1	1	1	0	0	1	0	0	0	16	0	33	1	1	1
2	0	0	1	0	1	0	0	1	1	1	0	1	0	1	0	1	0	19	0	35	1	1	1
2	0	0	1	0	1	0	1	0	0	0	1	0	0	0	1	0	0	0	0	35	1	1	1
2	0	0	0	0	1	0	1	0	0	1	1	1	0	0	1	0	0	18	0	36	1	1	1
2	1	0	0	0	0	1	0	0	0	1	0	1	0	0	1	1	1	24	1	36	1	1	1
2	0	1	1	0	1	0	0	1	1	1	1	0	0	1	0	0	0	8	0	30	1	1	1
2	0	0	1	0	0	0	1	0	1	1	1	0	0	0	1	0	1	24	1	33	1	1	1
2	0	0	1	0	1	0	1	0	0	1	0	1	0	0	1	1	0	6	0	36	1	1	1
2	0	0	0	0	0	0	1	0	0	1	0	0	0	1	0	0	1	0	0	36	1	1	1
2	1	1	0	0	0	1	0	0	0	1	0	0	0	1	0	0	1	13	0	36	1	1	1
2	0	0	1	0	1	0	0	1	0	0	0	0	1	0	0	1	1	0	0	37	1	1	1
2	0	0	1	0	1	0	1	0	1	1	0	1	0	1	0	1	0	8	0	34	1	1	1
2	0	0	1	0	0	0	1	0	0	1	1	0	0	1	0	1	1	25	1	33	1	1	1
2	0	0	1	0	0	0	1	0	0	1	0	0	0	1	0	0	0	6	0	36	1	1	0
2	0	0	1	0	1	0	1	0	0	1	1	0	0	1	0	1	0	7	0	33	1	1	1
2	0	1	1	0	1	0	1	0	0	1	1	0	0	1	0	1	1	17	0	35	1	1	1
2	1	0	1	0	0	0	1	0	0	1	0	1	0	1	0	1	0	12	0	35	1	1	1
2	0	0	1	0	0	0	1	0	0	1	1	1	0	1	0	1	1	11	0	30	1	1	1
2	0	0	0	0	0	0	1	0	0	0	1	0	0	1	0	0	0	0	0	30	1	1	1
2	1	0	0	0	0	0	1	0	1	1	0	1	0	0	1	1	1	28	1	38	1	0	1
2	0	1	0	0	0	0	1	0	1	1	1	0	1	0	0	0	1	13	0	35	1	1	1
2	1	0	0	0	0	0	1	0	0	1	0	0	0	1	0	1	1	16	0	31	1	1	0
2	1	1	1	0	0	0	1	0	0	0	1	0	0	0	1	1	0	0	0	34	1	1	1
2	1	0	0	0	1	0	1	0	0	1	0	0	0	1	0	0	1	15	0	36	1	1	1
2	1	1	1	0	0	0	1	0	0	1	0	0	0	1	0	1	0	8	0	37	1	1	1
2	0	0	0	0	0	0	1	0	0	1	1	0	0	1	0	0	1	7	0	32	1	1	1
2	0	0	1	0	0	0	1	0	0	1	0	0	0	1	0	1	0	5	0	36	1	1	1
2	0	0	0	0	0	0	1	0	0	1	0	1	0	1	0	0	0	19	0	37	1	1	1
2	0	0	0	0	0	0	1	0	0	0	1	1	1	0	0	0	0	0	0	32	1	1	1
2	1	1	1	0	1	0	1	0	1	1	1	1	1	0	0	1	1	29	1	31	1	1	1
2	0	0	1	0	1	0	0	1	0	0	0	0	0	0	1	0	1	0	0	36	1	1	1
2	0	0	0	0	0	0	1	0	0	0	1	0	0	1	0	1	0	0	0	30	1	1	1
2	1	1	1	0	0	0	1	0	0	1	0	1	0	0	1	1	1	10	0	33	1	1	0
2	1	1	0	0	0	0	1	0	0	1	1	0	0	1	0	0	0	16	0	34	1	1	0
2	0	0	1	0	0	0	1	0	0	0	1	1	0	0	1	1	0	0	0	31	1	1	0
2	1	0	1	0	0	0	1	0	0	1	1	1	0	1	0	0	1	21	1	28	1	1	0
2	0	0	1	0	1	0	0	1	0	0	0	0	0	1	0	0	1	0	0	28	1	0	0
2	0	0	0	0	0	0	0	1	1	0	0	0	0	0	1	0	0	0	0	32	1	1	0
2	1	0	0	0	0	0	1	0	0	0	0	0	0	1	0	0	0	0	0	32	1	0	0
2	0	0	0	0	0	0	1	0	1	1	1	0	0	1	0	0	1	14	0	33	1	1	0
2	0	0	1	0	0	0	1	0	0	1	1	0	0	1	0	0	0	2	0	36	1	1	0
2	0	0	0	0	0	0	1	0	0	1	0	0	0	1	0	1	0	6	0	30	1	1	0
2	1	0	0	0	0	0	1	0	0	1	1	0	0	1	0	0	0	18	0	33	1	1	0
2	0	0	1	0	0	0	0	1	0	1	0	0	0	1	0	1	0	11	0	31	1	1	0
2	0	0	1	0	1	0	1	0	0	1	1	0	0	1	0	0	0	18	0	32	1	1	0
2	0	1	0	0	0	0	1	0	0	1	0	1	0	0	1	0	0	3	0	33	1	1	0
2	0	0	1	0	0	0	1	0	1	1	0	1	0	0	1	0	0	13	0	41	1	1	0
2	1	0	0	0	0	0	1	0	1	1	0	1	0	0	1	0	1	34	1	32	1	0	0
2	1	0	1	0	1	0	0	1	1	1	1	1	0	0	1	0	0	27	1	33	1	1	0
2	1	0	0	0	0	0	1	0	0	1	0	0	0	1	0	1	1	1	0	35	1	1	0
2	1	0	0	0	1	1	0	0	0	1	0	1	0	1	0	0	1	25	1	29	0	0	0
2	0	0	0	0	1	0	0	1	0	1	0	0	0	0	1	0	0	22	1	34	1	1	0
2	0	1	1	0	0	0	1	0	0	1	0	1	0	1	0	0	0	9	0	40	0	1	0
2	1	0	1	0	0	0	1	0	1	1	0	1	0	1	0	0	0	11	0	30	1	1	0
2	0	0	0	0	0	0	1	0	0	0	0	0	0	1	0	1	0	13	0	34	1	1	0
2	0	0	0	0	1	0	1	0	0	0	1	0	0	1	0	0	0	0	0	21	1	1	0
2	0	0	0	0	1	0	1	0	0	0	1	0	0	1	0	0	0	0	0	27	1	1	0
3	0	0	1	1	0	0	1	0	0	1	1	1	0	1	0	0	1	15	0	33	1	1	1
3	0	0	1	1	0	0	1	0	0	1	0	1	0	1	0	0	1	12	0	35	1	1	1
3	0	0	0	1	0	0	1	0	0	0	0	0	0	0	1	0	1	0	0	36	1	1	1
3	1	1	1	1	1	0	0	1	0	0	0	0	0	0	1	0	0	0	0	33	1	1	1
3	1	1	1	1	0	0	1	0	0	1	0	1	0	1	0	0	0	16	0	38	1	1	1
3	1	0	0	1	0	1	0	0	0	1	1	1	0	1	0	1	0	13	0	35	1	1	1
3	0	0	1	1	0	0	1	0	0	1	1	0	0	1	0	0	0	4	0	37	1	1	1
3	0	0	0	1	0	0	1	0	0	0	1	0	1	0	0	1	1	0	0	29	1	1	1
3	0	1	0	1	0	1	0	0	1	1	0	0	0	0	1	1	1	15	0	36	1	1	1
3	1	1	0	1	1	0	1	0	0	0	0	1	0	1	0	0	1	0	0	38	1	1	1
3	0	0	0	1	0	0	1	0	0	1	1	1	1	0	0	0	0	17	0	31	1	1	1
3	1	1	0	1	0	0	1	0	0	1	0	0	0	1	0	0	1	23	1	37	1	0	1
3	0	1	0	1	0	0	1	0	0	1	0	0	0	0	1	1	1	18	0	29	1	1	1
3	1	1	0	1	0	0	1	0	0	1	0	0	0	1	0	0	1	6	0	34	1	1	1
3	1	0	0	1	0	0	0	1	0	1	0	1	0	1	0	0	1	18	0	32	1	1	1
3	0	0	0	1	0	0	1	0	0	0	0	0	0	1	0	0	0	0	0	42	1	1	1
3	1	1	1	1	0	0	1	0	1	1	1	1	1	0	0	0	1	30	1	38	1	1	1
3	1	1	0	1	0	0	1	0	0	1	0	1	0	1	0	1	1	29	1	37	1	1	1
3	1	0	1	1	0	0	1	0	0	1	0	0	0	0	1	1	1	7	0	37	1	1	1
3	1	0	1	1	0	0	1	0	0	1	0	1	0	1	0	1	0	12	0	36	1	1	1
3	1	1	1	1	0	0	1	0	0	1	1	1	1	0	0	1	0	13	0	28	1	1	1
3	0	0	0	1	0	0	1	0	0	1	0	0	0	1	0	1	1	13	0	37	1	1	1
3	0	0	1	1	0	0	1	0	0	1	0	0	0	1	0	0	1	7	0	36	1	1	1
3	0	1	0	1	0	1	0	0	0	1	0	1	0	0	1	1	0	20	1	37	1	0	1
3	0	0	0	1	0	1	0	0	0	1	1	0	0	1	0	0	1	12	0	28	1	1	1
3	0	0	0	1	0	0	1	0	0	1	0	0	0	1	0	1	0	7	0	30	1	1	0
3	1	0	0	1	1	0	0	1	1	1	0	1	0	1	0	1	1	13	0	31	1	1	1
3	0	0	1	1	1	0	0	1	0	1	0	1	0	1	0	0	1	8	0	36	1	1	1
3	1	0	0	1	0	1	0	0	0	0	1	0	0	1	0	0	1	0	0	29	1	1	1
3	0	0	0	1	0	0	1	0	0	0	0	0	0	1	0	1	0	0	0	27	1	0	1
3	0	0	0	1	0	0	1	0	0	1	1	1	0	0	1	0	0	12	0	28	1	1	1
3	1	0	1	1	1	0	0	1	0	1	1	0	0	1	0	0	1	5	0	34	1	1	1
3	0	0	1	1	1	0	0	1	0	0	1	0	0	1	0	0	1	0	0	46	1	0	1
3	0	0	0	1	0	0	1	0	1	1	0	0	0	0	1	0	0	9	0	32	1	1	1
3	0	1	0	1	0	1	0	0	0	1	0	1	0	1	0	0	1	10	0	38	1	1	1
3	1	0	1	1	0	0	1	0	0	1	0	0	0	1	0	0	1	22	1	37	1	1	1
3	0	1	0	1	0	0	1	0	0	0	1	0	0	1	0	1	0	0	0	28	1	1	1
3	1	0	1	1	0	0	1	0	0	1	1	1	0	1	0	1	1	14	0	33	1	1	1
3	1	1	1	1	0	1	0	0	0	1	0	0	0	0	1	0	0	12	0	33	1	1	1
3	1	0	0	1	0	0	1	0	0	1	1	0	0	1	0	1	1	12	0	31	1	1	1
3	0	1	1	1	0	0	1	0	0	1	0	0	0	1	0	1	0	7	0	34	1	1	1
3	0	1	0	1	0	0	1	0	0	1	1	1	1	0	0	0	0	12	0	35	1	1	1
3	0	0	1	1	1	0	1	0	0	1	0	1	0	1	0	0	0	19	0	30	1	0	1
3	0	0	0	1	0	1	0	0	0	1	0	0	0	1	0	0	1	11	0	35	1	1	1
3	0	0	1	1	0	0	1	0	0	1	0	0	0	1	0	1	0	7	0	37	1	1	1
3	1	0	0	1	1	0	1	0	1	1	0	1	0	1	0	0	0	20	1	32	1	1	1
3	0	1	1	1	0	0	1	0	0	0	1	0	1	0	0	1	0	0	0	30	1	1	1
3	0	0	0	1	1	0	1	0	0	0	1	0	0	0	1	0	0	0	0	26	0	1	1
3	0	0	0	1	0	0	1	0	0	1	1	0	0	1	0	0	1	3	0	32	1	1	1
3	0	0	1	1	0	0	1	0	0	1	1	1	0	1	0	0	0	13	0	35	1	1	1
3	1	0	1	1	0	0	0	1	1	1	0	1	0	0	1	0	0	39	1	30	0	0	0
3	1	0	0	1	0	0	1	0	1	1	0	1	0	1	0	0	1	31	1	31	0	1	0
3	0	0	1	0	0	0	1	0	0	1	0	1	0	0	1	0	0	14	0	33	1	1	1
3	0	0	1	0	0	0	0	1	0	1	0	1	0	0	1	1	0	10	0	31	1	1	1
3	0	0	1	0	0	0	1	0	0	1	1	0	0	1	0	0	0	2	0	34	1	1	1
3	0	0	0	0	0	0	1	0	0	1	1	0	0	1	0	0	0	4	0	34	1	1	1
3	0	0	0	0	0	0	1	0	0	1	0	1	0	0	1	0	1	8	0	38	1	1	1
3	0	1	1	0	0	1	0	0	0	1	1	1	0	0	1	0	0	11	0	29	1	1	1
3	1	1	1	0	0	0	0	1	0	1	0	0	0	1	0	0	1	7	0	37	1	1	1
3	0	0	0	0	0	0	1	0	0	1	0	0	0	1	0	0	0	6	0	32	1	1	1
3	0	0	0	0	0	0	1	0	0	0	0	0	0	1	0	1	1	0	0	37	1	1	1
3	0	0	1	0	1	0	0	1	0	0	0	0	0	0	1	0	0	0	0	35	1	1	1
3	0	0	1	0	0	0	1	0	0	1	0	0	0	1	0	0	1	15	0	36	1	1	1
3	1	0	0	0	0	0	1	0	0	1	0	1	0	1	0	1	0	12	0	35	1	1	1
3	1	0	1	0	0	0	1	0	1	1	1	0	0	1	0	1	0	27	1	29	1	1	1
3	1	0	1	0	0	0	1	0	0	1	0	0	0	1	0	1	0	8	0	38	1	1	1
3	0	0	1	0	0	0	1	0	0	1	0	0	1	0	0	0	0	10	0	42	1	1	1
3	0	0	1	0	1	0	1	0	0	1	1	0	0	1	0	0	0	10	0	33	1	1	1
3	0	1	0	0	0	0	1	0	0	1	0	1	0	1	0	1	0	21	1	32	1	1	1
3	1	0	1	0	1	0	1	0	0	1	0	1	0	1	0	0	1	10	0	38	1	1	1
3	1	1	1	0	0	0	1	0	0	0	1	0	0	0	1	0	0	0	0	33	1	1	1
3	0	0	0	0	0	0	1	0	0	1	0	0	0	1	0	1	1	17	0	35	1	1	1
3	0	0	1	0	1	0	0	1	1	1	0	0	0	0	1	0	0	10	0	44	1	1	1
3	0	0	0	0	1	0	1	0	1	1	0	0	0	1	0	0	0	18	0	36	1	1	1
3	1	0	1	0	1	0	1	0	0	1	0	1	0	1	0	1	0	13	0	27	1	1	1
3	0	0	1	0	1	0	0	1	0	1	1	0	1	0	0	1	1	15	0	28	1	1	1
3	0	1	1	0	0	0	1	0	0	1	1	1	0	0	1	1	0	23	1	36	1	1	1
3	0	1	0	0	0	0	1	0	0	1	1	0	0	0	1	1	0	9	0	28	1	1	1
3	0	0	1	0	1	0	1	0	0	1	1	0	0	0	1	1	0	6	0	39	1	1	1
3	0	0	1	0	0	0	1	0	0	1	0	1	0	1	0	0	0	12	0	31	1	1	1
3	1	0	1	0	0	0	1	0	0	1	0	1	0	1	0	1	0	10	0	33	1	1	1
3	0	0	0	0	0	0	1	0	0	1	0	0	0	1	0	0	0	13	0	35	1	1	1
3	0	0	1	0	0	0	1	0	1	1	0	1	0	0	1	1	0	10	0	39	1	1	1
3	1	0	1	0	0	0	1	0	0	1	1	0	1	0	0	0	0	9	0	41	0	1	1
3	0	0	1	0	0	0	1	0	0	1	1	0	0	1	0	1	0	5	0	29	1	1	1
3	1	0	0	0	1	0	1	0	0	1	0	0	0	1	0	0	1	15	0	36	1	1	1
3	0	1	1	0	1	0	1	0	0	1	0	0	0	0	1	0	0	8	0	39	1	1	1
3	0	1	1	0	1	0	0	1	0	1	1	0	0	1	0	1	0	16	0	30	1	1	1
3	0	0	0	0	0	0	1	0	0	1	0	1	0	1	0	1	1	4	0	39	1	1	1
3	0	0	0	0	0	0	1	0	0	1	1	1	0	0	1	1	0	6	0	34	1	1	1
3	0	0	0	0	0	0	1	0	0	1	0	1	0	1	0	0	0	6	0	33	1	1	1
3	0	1	0	0	0	0	1	0	0	0	0	0	0	1	0	0	1	0	0	34	1	1	1
3	0	0	1	0	0	0	1	0	0	1	0	0	0	1	0	1	1	7	0	33	1	1	1
3	1	0	1	0	0	0	1	0	0	1	0	1	0	1	0	1	0	15	0	34	1	1	1
3	0	0	0	0	1	0	1	0	0	1	1	0	0	1	0	1	1	6	0	31	1	1	1
3	0	0	1	0	0	0	1	0	0	1	1	0	0	0	1	1	0	8	0	32	1	1	1
3	0	1	1	0	0	0	1	0	0	1	1	0	0	0	1	0	0	9	0	35	1	1	1
3	0	0	0	0	0	0	1	0	1	1	0	0	0	1	0	1	0	20	1	33	1	1	1
3	0	1	1	0	0	0	1	0	0	1	1	1	0	1	0	1	1	9	0	34	1	1	1
3	1	1	0	0	0	1	0	0	0	1	0	1	0	1	0	1	0	17	0	34	1	1	1
3	0	0	1	0	1	0	0	1	0	1	0	1	0	1	0	0	1	13	0	40	1	1	1
3	0	0	1	0	1	0	0	1	0	1	0	0	0	1	0	0	1	3	0	34	1	1	1
3	0	0	1	0	0	0	1	0	0	1	1	1	0	0	1	1	0	14	0	38	1	1	1
3	0	0	1	0	0	0	1	0	0	1	0	0	0	1	0	0	1	8	0	37	1	1	1
3	0	0	0	0	0	0	1	0	0	1	1	1	0	0	1	1	1	11	0	26	1	1	1
3	1	0	0	0	0	0	1	0	0	1	1	1	0	1	0	1	1	9	0	33	1	1	1
3	1	1	0	0	0	0	1	0	0	1	0	1	0	1	0	1	1	4	0	34	1	1	1
3	0	0	1	0	1	0	1	0	0	1	1	0	0	1	0	0	0	15	0	38	1	1	0
3	0	0	0	0	1	0	0	1	0	1	1	1	0	0	1	0	1	4	0	33	1	1	1
3	0	0	1	0	0	0	1	0	0	0	1	0	0	1	0	1	0	0	0	27	1	1	1
3	0	0	0	0	0	0	1	0	0	1	0	0	0	1	0	1	1	9	0	36	1	1	1
3	1	0	0	0	0	0	1	0	0	1	1	0	0	1	0	1	0	10	0	28	1	1	1
3	1	0	1	0	0	0	1	0	0	1	0	0	0	0	1	0	1	7	0	35	1	1	1
3	1	0	1	0	1	0	0	1	0	1	1	1	0	1	0	0	1	6	0	27	1	1	1
3	0	0	1	0	1	0	0	1	1	1	1	0	0	1	0	0	0	22	1	38	1	1	1
3	0	0	1	0	0	0	1	0	0	1	0	1	0	0	1	1	1	8	0	34	1	1	1
3	0	1	0	0	1	0	0	1	0	0	1	1	0	1	0	0	1	0	0	36	1	1	1
3	1	0	1	0	0	1	0	0	0	1	1	1	0	0	1	0	1	12	0	28	1	1	1
3	0	0	0	0	0	0	1	0	0	0	0	0	0	1	0	1	0	0	0	31	1	1	1
3	1	0	1	0	0	0	1	0	0	1	1	1	0	1	0	0	1	15	0	30	1	1	1
3	1	0	1	0	1	0	1	0	0	1	1	0	0	0	1	0	1	7	0	27	1	0	1
3	1	0	1	0	0	0	1	0	1	1	1	1	0	1	0	1	0	17	0	33	1	1	1
3	0	1	0	0	0	0	1	0	0	1	0	0	0	0	1	1	0	4	0	35	1	1	1
3	0	0	1	0	1	0	1	0	0	1	0	1	0	0	1	1	0	10	0	29	1	1	1
3	1	0	1	0	0	0	1	0	1	1	1	0	0	1	0	0	0	24	1	35	1	1	1
3	1	1	1	0	1	0	1	0	0	1	0	1	0	1	0	1	0	14	0	41	1	1	1
3	0	0	0	0	0	0	1	0	0	1	0	1	0	0	1	0	1	3	0	38	1	1	1
3	1	0	1	0	1	0	0	1	0	1	1	1	0	1	0	1	0	16	0	33	1	1	1
3	0	0	1	0	0	0	1	0	0	1	1	1	0	1	0	1	1	25	1	31	1	1	1
3	0	0	1	0	0	0	0	1	0	0	0	0	0	1	0	0	1	0	0	34	1	1	1
3	0	0	0	0	0	0	1	0	0	1	0	0	0	1	0	0	1	1	0	34	1	1	1
3	0	0	0	0	0	0	1	0	1	1	1	0	0	1	0	0	1	21	1	30	1	1	1
3	0	1	1	0	0	0	1	0	0	1	0	1	0	1	0	1	0	18	0	43	1	0	1
3	0	0	1	0	0	0	0	1	0	1	0	0	0	1	0	0	0	7	0	36	1	1	1
3	0	1	1	0	0	0	1	0	0	1	0	1	0	1	0	1	1	16	0	32	1	1	1
3	1	0	0	0	1	1	0	0	0	1	1	0	0	1	0	1	0	3	0	27	1	1	1
3	1	0	1	0	0	0	1	0	0	1	0	0	0	1	0	1	1	17	0	33	1	1	1
3	1	0	0	0	0	0	1	0	0	1	1	1	0	1	0	0	0	2	0	26	1	1	1
3	0	1	0	0	1	0	1	0	1	1	0	1	0	1	0	0	0	15	0	34	1	1	1
3	0	0	1	0	0	0	1	0	0	1	0	0	0	1	0	0	0	6	0	37	1	1	1
3	0	0	1	0	1	0	0	1	0	1	1	0	0	1	0	0	0	4	0	40	1	1	1
3	0	0	0	0	1	0	0	1	0	1	0	1	0	1	0	1	0	7	0	25	1	0	1
3	0	0	0	0	0	0	0	1	0	1	0	0	0	1	0	0	0	6	0	36	1	1	1
3	0	0	1	0	0	0	0	1	0	1	1	0	1	0	0	0	0	11	0	42	1	1	1
3	0	0	0	0	0	0	0	1	0	0	0	0	0	1	0	1	0	0	0	38	1	1	1
3	0	1	0	0	1	0	0	1	0	0	0	0	0	1	0	0	0	0	0	37	1	1	1
3	0	0	0	0	1	0	0	1	0	1	1	0	0	0	1	1	1	13	0	32	1	1	1
3	0	0	0	0	0	0	1	0	0	1	0	0	0	1	0	1	1	6	0	36	1	1	1
3	1	0	0	0	1	0	1	0	0	1	1	0	0	0	1	0	0	6	0	40	1	1	1
3	0	0	1	0	0	0	0	1	0	1	0	1	0	1	0	0	1	4	0	35	1	1	1
3	0	1	0	0	0	0	1	0	1	1	0	1	0	1	0	1	0	23	1	38	1	1	1
3	0	0	1	0	0	0	1	0	0	1	0	0	0	1	0	0	1	17	0	29	1	1	1
3	0	1	0	0	0	0	1	0	0	1	0	1	0	0	1	0	0	17	0	36	1	1	1
3	0	1	0	0	0	0	1	0	0	0	0	0	0	0	1	1	1	0	0	40	1	1	1
3	1	1	1	0	1	0	0	1	0	1	0	1	0	0	1	1	0	11	0	37	1	1	1
3	0	1	0	0	0	0	1	0	0	1	0	1	0	1	0	1	0	11	0	32	1	1	1
3	0	0	1	0	0	0	1	0	1	1	1	1	0	0	1	1	0	25	1	37	1	0	1
3	0	0	0	0	0	0	1	0	1	1	0	0	0	0	1	0	1	16	0	34	1	1	1
3	0	0	1	0	0	0	1	0	0	1	0	0	0	1	0	1	0	6	0	34	1	1	1
3	0	0	0	0	0	0	1	0	0	1	0	1	0	1	0	1	0	20	1	35	1	1	1
3	0	0	1	0	1	0	0	1	0	1	1	1	0	0	1	0	0	6	0	30	1	1	1
3	0	0	0	0	0	0	1	0	1	1	0	1	0	1	0	1	1	25	1	36	1	1	1
3	1	0	0	0	0	0	0	1	0	1	0	1	0	1	0	1	1	17	0	34	1	0	1
3	1	0	0	0	0	1	0	0	0	1	1	1	1	0	0	0	0	13	0	32	1	1	1
3	0	0	0	0	0	0	1	0	0	1	1	0	0	1	0	0	1	10	0	27	1	1	1
3	0	0	1	0	0	0	1	0	0	1	0	1	0	0	1	1	1	13	0	38	1	1	1
3	0	1	0	0	0	0	1	0	0	1	1	0	0	1	0	0	1	26	1	33	1	1	1
3	0	0	0	0	1	0	0	1	0	1	0	0	0	1	0	1	0	0	0	34	1	1	1
3	1	0	1	0	0	0	0	1	0	1	1	1	0	1	0	0	0	12	0	35	1	1	1
3	1	0	1	0	0	0	1	0	0	1	0	0	0	1	0	0	1	12	0	31	1	1	1
3	0	0	0	0	0	0	1	0	0	1	1	0	0	1	0	1	0	4	0	30	1	1	1
3	1	0	1	0	0	1	0	0	0	1	0	1	0	1	0	1	0	11	0	27	1	1	1
3	1	0	1	0	0	0	1	0	1	1	1	0	0	1	0	0	0	19	0	33	1	1	1
3	0	0	1	0	0	0	1	0	0	1	1	0	1	0	0	0	0	2	0	33	1	1	1
3	1	1	1	0	0	0	1	0	0	1	0	1	0	0	1	0	0	16	0	31	1	1	1
3	0	0	1	0	1	0	1	0	0	0	1	0	0	0	1	0	0	0	0	33	1	1	1
3	0	0	0	0	0	1	0	0	0	1	0	1	0	1	0	0	1	14	0	35	1	1	1
3	1	1	1	0	0	0	1	0	0	1	1	0	0	1	0	1	0	15	0	34	1	1	1
3	0	0	0	0	0	0	1	0	0	1	0	1	0	1	0	1	1	22	1	38	1	1	1
3	0	1	1	0	0	1	0	0	0	1	0	1	0	0	1	1	0	15	0	29	1	1	1
3	1	0	0	0	0	0	1	0	0	1	1	1	0	0	1	1	0	12	0	29	1	1	1
3	0	0	0	0	0	0	1	0	0	0	1	1	1	0	0	1	0	0	0	31	1	1	1
3	0	0	0	0	0	0	0	1	0	1	1	0	0	1	0	1	1	9	0	31	1	1	1
3	0	0	1	0	1	0	1	0	0	1	0	1	0	1	0	1	0	6	0	36	1	0	1
3	0	0	1	0	0	0	1	0	0	1	0	0	0	1	0	1	1	12	0	36	1	1	1
3	0	0	0	0	0	0	1	0	1	1	0	1	0	1	0	0	1	19	0	36	1	1	1
3	0	0	0	0	1	0	1	0	0	1	0	0	0	1	0	0	1	6	0	33	1	1	1
3	0	1	1	0	0	0	1	0	0	1	0	0	0	1	0	0	0	13	0	33	1	1	1
3	0	0	0	0	0	1	0	0	0	0	1	0	0	1	0	0	0	0	0	31	1	1	1
3	0	0	0	0	1	0	1	0	1	0	0	1	0	1	0	0	0	0	0	40	1	1	1
3	0	0	0	0	0	0	1	0	0	0	1	0	1	0	0	0	0	0	0	21	1	1	1
3	0	0	1	0	0	0	1	0	0	1	0	0	0	1	0	0	1	9	0	37	1	1	1
3	1	1	1	0	0	0	1	0	1	1	0	1	0	0	1	0	1	24	1	37	1	1	1
3	0	0	0	0	0	0	1	0	0	1	0	1	0	1	0	0	0	5	0	36	1	1	1
3	0	0	1	0	1	0	1	0	0	1	0	0	0	1	0	1	0	8	0	33	1	1	1
3	1	0	1	0	0	0	1	0	1	1	0	1	0	1	0	1	1	19	0	37	1	1	1
3	0	1	1	0	1	0	1	0	0	1	1	0	1	0	0	0	1	27	1	32	1	1	1
3	0	0	1	0	0	0	1	0	0	1	1	0	0	0	1	1	1	12	0	38	1	1	1
3	0	0	1	0	1	0	0	1	0	1	0	0	0	1	0	0	1	4	0	38	1	1	1
3	1	1	0	0	1	0	1	0	0	1	1	0	0	1	0	1	0	3	0	33	1	1	1
3	1	1	0	0	0	0	1	0	0	1	0	1	0	1	0	1	0	6	0	32	1	1	1
3	0	0	0	0	0	0	1	0	0	1	0	1	0	1	0	0	1	2	0	38	1	1	1
3	0	1	1	0	0	0	1	0	0	1	0	0	0	1	0	1	0	4	0	28	1	1	1
3	0	0	1	0	0	0	1	0	0	1	0	1	1	0	0	1	0	12	0	36	1	1	1
3	0	1	1	0	0	0	1	0	1	1	0	1	0	1	0	0	0	27	1	38	1	1	1
3	0	1	0	0	0	0	1	0	1	1	1	0	0	0	1	0	1	24	1	37	1	1	1
3	0	0	1	0	1	0	1	0	0	0	0	0	0	1	0	1	0	0	0	37	1	1	1
3	0	0	0	0	0	0	1	0	0	1	0	0	1	0	0	0	0	11	0	37	1	1	1
3	1	1	1	0	0	0	1	0	0	1	0	1	0	1	0	1	1	17	0	45	1	1	1
3	1	0	0	0	1	0	1	0	0	1	0	1	0	0	1	1	0	10	0	33	1	1	1
3	1	0	0	0	1	0	1	0	0	1	0	1	0	1	0	0	0	9	0	29	1	1	1
3	0	0	0	0	0	0	0	1	0	1	0	0	0	0	1	0	0	10	0	37	1	1	1
3	0	0	0	0	0	0	1	0	0	1	1	0	0	1	0	1	1	14	0	32	1	1	1
3	0	0	1	0	1	0	1	0	0	1	0	1	0	1	0	1	1	12	0	36	1	1	1
3	0	1	1	0	1	0	0	1	0	1	1	0	0	1	0	0	0	4	0	28	1	1	1
3	0	0	1	0	1	0	0	1	0	1	0	0	0	0	1	0	0	3	0	37	1	1	1
3	0	1	0	0	0	0	1	0	0	1	0	1	0	0	1	1	0	31	1	34	1	1	1
3	0	1	1	0	0	0	1	0	0	1	0	1	0	0	1	0	0	11	0	43	1	1	1
3	0	1	1	0	0	0	1	0	0	1	0	0	0	1	0	0	0	5	0	35	1	1	1
3	0	0	1	0	1	0	1	0	0	1	1	1	0	1	0	1	0	13	0	39	1	1	1
3	0	0	0	0	0	0	1	0	0	1	0	0	0	1	0	1	0	8	0	32	1	1	1
3	0	0	1	0	0	0	1	0	0	0	1	0	1	0	0	0	0	0	0	30	1	1	1
3	1	1	1	0	0	0	1	0	0	0	0	0	0	0	1	1	0	0	0	39	1	1	1
3	0	0	1	0	1	0	1	0	0	1	0	0	0	1	0	0	0	18	0	36	1	1	1
3	0	0	0	0	0	0	1	0	0	1	0	0	0	1	0	0	0	10	0	31	1	1	1
3	0	0	1	0	1	0	1	0	0	1	0	1	0	1	0	0	1	7	0	36	1	1	1
3	0	1	1	0	0	0	1	0	0	1	1	0	0	1	0	1	0	24	1	32	1	1	1
3	0	0	1	0	1	0	1	0	0	1	1	0	0	1	0	1	1	5	0	35	1	1	1
3	1	0	0	0	0	0	1	0	0	1	0	1	0	1	0	0	1	25	1	35	1	1	1
3	0	0	0	0	0	0	0	1	0	1	1	0	1	0	0	0	1	3	0	33	1	1	1
3	0	1	1	0	1	0	1	0	1	1	0	1	0	0	1	0	0	20	1	41	1	1	1
3	0	1	1	0	0	0	0	1	0	1	0	1	0	0	1	1	0	1	0	34	1	1	1
3	0	0	0	0	0	0	1	0	0	1	1	0	1	0	0	1	0	8	0	35	1	1	1
3	0	0	1	0	1	0	0	1	0	1	0	0	0	1	0	1	1	8	0	29	1	1	1
3	1	0	0	0	0	0	1	0	0	1	0	0	0	0	1	0	1	9	0	35	1	1	1
3	0	1	0	0	0	0	1	0	0	1	0	1	0	1	0	0	1	9	0	38	1	1	0
3	1	0	0	0	0	0	1	0	0	1	1	0	0	1	0	1	0	7	0	31	1	1	1
3	0	0	1	0	1	0	1	0	0	1	0	1	0	0	1	0	1	15	0	39	1	1	1
3	0	0	0	0	0	0	1	0	0	1	1	0	1	0	0	1	1	14	0	29	0	1	0
3	1	1	1	0	0	0	1	0	0	1	0	0	0	1	0	1	1	18	0	41	1	1	1
3	0	0	1	0	1	0	0	1	0	1	0	1	0	1	0	1	0	11	0	35	1	1	1
3	0	0	0	0	0	0	1	0	1	1	1	1	0	1	0	0	1	27	1	33	1	1	1
3	0	0	0	0	1	0	1	0	0	1	1	0	0	1	0	1	1	7	0	34	1	1	1
3	1	0	0	0	0	0	1	0	0	1	0	1	0	1	0	1	0	16	0	35	1	1	1
3	0	0	0	0	0	0	1	0	0	1	0	1	0	0	1	1	0	19	0	35	1	1	1
3	1	0	1	0	0	0	1	0	0	1	1	0	0	1	0	0	0	21	1	35	1	1	1
3	1	0	1	0	1	0	0	1	1	1	0	0	0	1	0	1	1	13	0	37	1	1	1
3	0	0	0	0	0	0	1	0	0	0	0	0	0	1	0	1	1	0	0	44	1	1	0
3	1	0	1	0	0	0	1	0	0	1	1	1	1	0	0	1	1	12	0	34	1	1	1
3	0	0	1	0	0	0	1	0	0	1	1	1	0	1	0	1	0	6	0	36	1	1	1
3	1	0	1	0	1	0	0	1	0	0	1	0	0	1	0	1	0	0	0	33	1	1	1
3	0	0	1	0	1	0	1	0	0	0	1	0	0	0	1	1	0	0	0	34	1	1	0
3	0	0	1	0	1	0	0	1	0	0	1	0	0	1	0	1	0	0	0	35	1	1	1
3	1	0	0	0	0	1	0	0	1	1	1	1	0	1	0	0	1	24	1	36	1	1	1
3	1	0	0	0	0	0	1	0	0	1	0	1	0	0	1	0	1	10	0	36	1	0	1
3	0	0	0	0	1	0	1	0	0	1	0	1	0	0	1	0	0	17	0	31	1	1	1
3	0	0	0	0	1	0	0	1	0	1	0	0	0	1	0	0	0	9	0	32	1	1	1
3	0	1	1	0	1	0	1	0	0	1	1	0	0	0	1	0	0	4	0	31	1	1	1
3	0	0	1	0	1	0	0	1	0	1	0	0	0	1	0	0	1	3	0	37	1	1	1
3	0	0	0	0	1	0	1	0	1	1	1	0	1	0	0	0	0	16	0	31	1	1	1
3	1	1	1	0	1	0	0	1	0	1	0	0	0	1	0	1	0	24	1	36	1	1	1
3	0	0	0	0	0	0	1	0	0	1	1	1	0	1	0	1	0	3	0	34	1	1	1
3	1	0	1	0	0	0	1	0	0	1	1	0	0	1	0	0	1	1	0	32	1	1	1
3	0	0	0	0	0	0	1	0	0	1	0	0	0	0	1	1	1	9	0	39	1	1	1
3	0	1	1	0	0	0	1	0	0	0	1	0	0	0	1	0	1	0	0	35	1	1	1
3	1	0	0	0	0	0	1	0	1	1	0	1	0	1	0	0	1	18	0	25	1	0	1
3	0	0	0	0	0	1	0	0	0	1	0	0	0	1	0	0	0	32	1	32	1	1	1
3	0	0	0	0	0	0	1	0	0	1	0	0	0	0	1	1	1	10	0	35	1	1	1
3	1	1	1	0	0	0	1	0	1	1	0	1	0	1	0	1	1	32	1	30	1	1	1
3	0	0	1	0	1	0	0	1	0	1	0	1	0	1	0	1	0	1	0	35	1	1	1
3	1	0	0	0	0	1	0	0	0	1	1	1	0	1	0	0	1	10	0	29	1	0	1
3	0	0	0	0	0	0	1	0	0	1	1	1	0	1	0	1	0	13	0	32	1	1	1
3	1	0	0	0	0	0	1	0	0	1	1	1	0	0	1	1	0	2	0	30	1	1	1
3	0	0	0	0	0	1	0	0	0	1	0	1	0	0	1	1	0	10	0	35	1	1	1
3	0	0	0	0	0	0	1	0	0	1	0	0	0	1	0	1	0	4	0	31	1	1	1
3	0	0	0	0	0	0	1	0	0	0	0	0	0	1	0	0	1	0	0	35	1	1	1
3	0	0	0	0	0	0	1	0	0	0	0	1	0	1	0	0	0	0	0	25	1	0	1
3	0	0	1	0	1	0	1	0	0	0	0	0	0	1	0	0	0	0	0	37	1	1	1
3	0	0	1	0	0	0	1	0	1	1	0	1	0	1	0	0	1	15	0	31	1	1	1
3	0	0	1	0	1	0	0	1	0	1	0	0	0	0	1	1	0	2	0	35	1	1	1
3	0	1	0	0	0	0	1	0	0	1	0	1	0	0	1	1	0	13	0	32	1	1	1
3	0	0	0	0	1	0	0	1	0	0	0	0	0	1	0	0	1	0	0	31	1	1	1
3	0	0	0	0	0	0	1	0	0	1	0	1	0	1	0	0	1	18	0	29	1	0	1
3	0	0	1	0	1	0	1	0	0	1	0	1	0	0	1	0	0	12	0	34	1	1	1
3	0	0	1	0	1	0	1	0	0	1	1	0	0	1	0	1	0	3	0	39	1	1	1
3	1	1	1	0	1	0	0	1	1	1	1	1	0	1	0	0	0	21	1	31	1	1	1
3	0	1	1	0	1	0	1	0	0	1	0	1	0	1	0	1	0	8	0	34	1	1	1
3	0	0	1	0	1	0	1	0	0	1	1	0	0	0	1	0	1	6	0	34	1	1	1
3	0	0	0	0	1	0	0	1	1	1	0	1	0	1	0	0	0	31	1	28	1	0	1
3	1	0	1	0	1	0	0	1	0	1	1	0	0	1	0	1	1	4	0	38	1	1	1
3	0	0	1	0	0	0	1	0	0	1	0	0	0	1	0	0	1	11	0	34	1	1	1
3	1	0	0	0	0	1	0	0	1	1	1	0	0	1	0	0	1	15	0	30	1	1	1
3	0	0	1	0	0	0	0	1	0	1	0	0	0	1	0	1	0	14	0	41	1	1	1
3	0	0	0	0	1	0	0	1	0	0	0	1	0	1	0	1	0	0	0	30	1	1	1
3	0	0	0	0	1	0	0	1	0	0	1	1	0	1	0	0	0	0	0	27	1	1	1
3	1	0	1	0	0	0	1	0	0	1	1	0	0	1	0	0	1	6	0	35	1	1	1
3	0	0	0	0	0	0	1	0	0	1	0	0	0	0	1	0	0	16	0	29	1	1	1
3	1	0	1	0	0	0	1	0	0	1	1	1	0	0	1	1	1	23	1	33	1	1	1
3	1	0	1	0	0	0	1	0	0	1	0	1	0	0	1	1	1	15	0	33	1	0	1
3	1	0	1	0	0	0	1	0	0	1	0	1	0	1	0	1	1	7	0	32	1	1	1
3	0	0	0	0	0	0	1	0	0	1	1	0	0	1	0	1	0	10	0	27	1	1	1
3	0	0	0	0	0	0	1	0	0	1	1	0	0	0	1	1	0	6	0	30	1	1	1
3	0	0	0	0	0	0	1	0	0	0	1	0	0	1	0	1	0	0	0	31	1	1	1
3	0	0	0	0	1	0	1	0	0	1	1	1	0	1	0	0	0	13	0	33	1	1	1
3	1	1	1	0	0	0	1	0	0	1	1	1	0	0	1	0	1	16	0	37	1	1	1
3	0	0	0	0	0	0	1	0	0	0	1	1	0	1	0	0	0	0	0	35	1	1	1
3	1	1	0	0	0	0	1	0	1	1	0	0	0	0	1	0	0	35	1	32	1	1	1
3	0	0	0	0	0	0	1	0	0	1	0	0	0	1	0	1	0	6	0	31	1	1	1
3	1	0	0	0	0	0	1	0	1	1	1	1	0	1	0	1	1	28	1	30	1	0	1
3	0	1	0	0	0	1	0	0	0	1	1	1	0	1	0	1	1	18	0	25	1	1	1
3	0	0	0	0	0	0	1	0	0	1	1	0	1	0	0	0	1	10	0	36	1	1	1
3	0	0	1	0	0	0	1	0	0	1	0	1	0	1	0	1	1	6	0	26	1	1	1
3	0	0	1	0	0	0	1	0	0	1	0	0	0	0	1	0	0	2	0	36	1	1	1
3	0	1	0	0	0	0	1	0	0	1	1	1	0	1	0	1	1	8	0	31	1	1	1
3	1	0	0	0	0	0	1	0	0	1	0	1	0	1	0	1	1	7	0	32	1	1	1
3	1	0	1	0	0	0	0	1	0	0	1	0	0	1	0	0	1	0	0	32	1	1	1
3	1	1	0	0	0	1	0	0	1	1	1	1	0	1	0	0	0	18	0	25	1	1	1
3	1	0	0	0	0	0	1	0	0	1	1	1	0	0	1	1	0	7	0	31	1	1	1
3	0	0	0	0	0	0	1	0	0	1	0	1	0	1	0	1	0	19	0	30	1	1	1
3	0	0	0	0	0	0	1	0	0	0	1	0	0	1	0	0	0	0	0	30	0	0	1
3	0	0	0	0	0	0	1	0	0	1	1	1	0	1	0	0	1	15	0	29	1	0	1
3	0	0	1	0	1	0	0	1	0	1	0	0	0	1	0	0	1	11	0	25	1	1	1
3	1	0	0	0	0	0	1	0	0	1	0	1	0	1	0	1	1	15	0	36	0	0	1
3	1	0	0	0	0	0	1	0	0	1	0	1	0	1	0	0	1	14	0	36	1	0	1
3	1	1	0	0	0	0	0	1	1	1	1	1	0	1	0	0	0	22	1	28	1	1	1
3	0	0	0	0	0	0	0	1	1	1	1	1	0	1	0	0	0	27	1	26	1	1	1
3	0	0	1	0	0	0	1	0	0	0	1	1	0	1	0	1	0	0	0	31	1	1	1
3	0	0	1	0	0	0	1	0	0	1	0	0	0	1	0	0	1	8	0	37	1	1	1
3	1	0	1	0	1	0	0	1	0	1	0	0	0	1	0	1	1	4	0	34	1	1	1
3	1	0	1	0	0	0	1	0	1	1	1	1	0	1	0	0	1	21	1	32	1	1	1
3	0	0	1	0	0	0	1	0	0	1	0	0	0	1	0	0	1	17	0	38	1	1	1
3	0	1	0	0	0	0	1	0	0	1	0	0	0	0	1	0	1	29	1	32	1	1	1
3	0	0	1	0	1	0	1	0	0	1	0	0	0	1	0	0	0	5	0	41	1	1	1
3	0	0	1	0	0	0	1	0	0	1	1	0	0	0	1	0	0	12	0	33	1	1	1
3	0	0	1	0	0	0	1	0	0	1	1	0	0	1	0	0	1	14	0	32	1	1	1
3	1	0	1	0	0	0	1	0	0	1	0	0	0	1	0	1	1	18	0	33	1	1	1
3	0	0	0	0	0	0	0	1	0	0	0	0	0	1	0	0	1	0	0	31	1	1	1
3	1	0	0	0	0	0	1	0	0	1	0	0	0	1	0	0	0	15	0	32	1	1	1
3	0	0	1	0	1	0	1	0	0	1	0	0	0	1	0	0	0	0	0	38	1	1	1
3	0	0	0	0	0	0	1	0	0	1	0	0	0	1	0	1	1	10	0	36	1	1	1
3	0	1	0	0	0	0	1	0	1	1	0	0	0	1	0	1	0	8	0	36	1	1	1
3	0	0	1	0	1	0	0	1	0	1	0	0	0	1	0	1	0	9	0	34	1	1	1
3	0	0	1	0	0	0	1	0	0	1	1	1	0	0	1	0	0	4	0	33	1	1	1
3	1	0	0	0	0	0	0	1	0	1	1	0	0	1	0	0	1	4	0	33	1	1	1
3	0	0	1	0	0	0	1	0	0	1	0	0	0	1	0	0	1	8	0	38	1	1	1
3	0	0	0	0	0	0	1	0	0	0	1	1	0	1	0	1	0	0	0	30	1	1	1
3	1	0	1	0	1	0	0	1	0	1	1	0	0	0	1	0	1	10	0	43	1	1	1
3	1	0	0	0	1	0	1	0	0	1	0	0	0	1	0	0	0	18	0	35	1	1	1
3	0	0	0	0	1	0	1	0	0	1	0	1	0	1	0	1	1	14	0	34	1	1	1
3	0	0	0	0	0	0	1	0	1	1	1	0	0	1	0	1	0	14	0	29	1	1	1
3	0	0	1	0	0	0	1	0	0	1	1	0	1	0	0	0	1	0	0	33	1	1	1
3	0	0	1	0	0	0	1	0	0	1	1	1	0	1	0	0	1	13	0	35	1	1	1
3	0	0	1	0	0	0	1	0	0	1	1	1	0	1	0	1	0	6	0	34	1	1	1
3	0	0	0	0	0	0	1	0	1	1	1	1	1	0	0	1	0	24	1	30	1	1	1
3	0	1	0	0	0	0	1	0	1	1	0	0	0	1	0	1	1	19	0	32	1	0	1
3	0	0	1	0	1	0	0	1	0	0	1	0	0	1	0	0	0	0	0	40	1	1	1
3	0	0	1	0	0	0	1	0	0	1	0	0	0	1	0	0	1	11	0	33	1	1	1
3	0	0	0	0	0	0	1	0	0	1	1	0	0	1	0	1	0	6	0	31	1	1	1
3	1	1	1	0	0	0	1	0	0	1	0	1	0	1	0	1	1	22	1	29	1	1	1
3	1	0	1	0	0	0	1	0	0	1	0	1	0	1	0	1	0	14	0	32	1	1	1
3	0	1	0	0	1	0	1	0	0	1	0	0	0	0	1	0	0	2	0	35	1	1	1
3	0	0	1	0	1	0	1	0	0	1	1	0	0	0	1	0	0	7	0	34	0	1	1
3	1	1	1	0	0	0	1	0	0	1	0	1	0	1	0	1	0	10	0	37	1	1	1
3	0	0	1	0	0	0	1	0	0	1	0	0	0	1	0	1	0	8	0	32	1	1	1
3	1	0	0	0	0	0	1	0	0	1	1	1	0	1	0	1	1	8	0	29	1	1	1
3	0	0	0	0	0	0	1	0	0	1	0	0	0	1	0	1	0	2	0	36	1	1	1
3	0	1	0	0	0	0	1	0	0	1	1	1	0	0	1	0	1	18	0	34	1	1	1
3	1	0	1	0	0	0	1	0	0	1	1	1	0	1	0	0	1	4	0	33	1	1	1
3	0	0	0	0	0	0	1	0	0	1	1	0	0	1	0	1	1	7	0	31	1	1	1
3	0	0	1	0	0	0	1	0	0	1	0	1	0	0	1	1	0	5	0	32	1	1	1
3	0	1	0	0	0	0	1	0	0	1	0	0	0	0	1	0	0	9	0	35	1	1	1
3	1	1	1	0	0	0	1	0	1	1	0	1	0	1	0	0	1	11	0	34	1	1	1
3	1	0	0	0	0	0	1	0	0	1	1	0	0	1	0	0	1	7	0	26	1	1	1
3	0	0	0	0	0	0	1	0	0	0	0	1	0	0	1	0	0	0	0	32	1	1	1
3	0	0	1	0	0	0	1	0	0	0	0	0	0	1	0	1	1	0	0	30	1	1	1
3	0	0	0	0	0	0	1	0	1	1	0	1	0	0	1	1	1	16	0	33	1	1	1
3	0	0	1	0	1	0	0	1	0	1	0	1	0	1	0	1	0	7	0	32	1	1	1
3	1	0	1	0	1	0	1	0	0	0	0	1	0	1	0	0	0	0	0	41	1	0	1
3	1	0	1	0	1	0	1	0	1	1	1	0	0	1	0	1	0	9	0	29	1	1	1
3	1	0	1	0	0	0	1	0	0	0	0	0	0	1	0	1	0	0	0	29	1	1	1
3	1	1	0	0	0	1	0	0	0	1	0	1	0	0	1	1	1	20	1	37	1	1	1
3	1	0	1	0	0	0	1	0	0	1	1	0	0	1	0	1	0	4	0	28	1	1	1
3	1	1	1	0	0	0	1	0	0	1	1	0	0	1	0	1	0	10	0	36	1	1	1
3	0	0	1	0	1	0	0	1	0	0	1	0	0	1	0	0	0	0	0	31	1	1	1
3	0	0	1	0	0	0	1	0	0	1	0	0	0	0	1	1	0	11	0	34	1	1	1
[truncated: 1,229 more rows]

## Sheet: CPR
Imputation #	Pain with running	novice runner	Sleep 6.8 hrs	delivery vaginal	Any incotinence	PAFS	Total CPR	twoofsix	oneofsix	twoofsix	threeofsix	fourofsix	fiveofsix	sixofsix
0	0	1	0	1	0	0	0	2	1	1	0	0	0	0
0	0	1	0	1	0	0	0	2	1	1	0	0	0	0
0	0	1	0	0	1	0	0	2	1	1	0	0	0	0
0	0	0	0	0	1	0	0	1	1	0	0	0	0	0
0	0	0	0	1	0	1	0	2	1	1	0	0	0	0
0	0	1	1	1	0	0	0	3	1	1	1	0	0	0
0	0	1	0	1	1	1	0	4	1	1	1	1	0	0
0	1	1	0	0	1	1	0	3	1	1	1	0	0	0
0	0	0	0	0	1	0	0	1	1	0	0	0	0	0
0	0	0	0	0	1	1	0	2	1	1	0	0	0	0
0	0	1	0	0	0	0	0	1	1	0	0	0	0	0
0	0	1	0	0	1	1	0	3	1	1	1	0	0	0
0	0	1	0	1	1	1	0	4	1	1	1	1	0	0
0	1	0	0	1	1	0	0	2	1	1	0	0	0	0
0	1	1	0	0	1	0	1	3	1	1	1	0	0	0
0	1	1	0	0	1	0	0	2	1	1	0	0	0	0
0	0	1	0	0	0	0	0	1	1	0	0	0	0	0
0	0	0	0	0	0	1	0	1	1	0	0	0	0	0
0	0	1	0	0	1	0	0	2	1	1	0	0	0	0
0	0	0	0	1	1	0	1	3	1	1	1	0	0	0
0	1	1	0	1	1	1	0	4	1	1	1	1	0	0
0	1	1	0	0	0	0	0	1	1	0	0	0	0	0
0	0	0	0	0	1	1	0	2	1	1	0	0	0	0
0	0	1	0	0	0	0	0	1	1	0	0	0	0	0
0	0	0	0	0	1	0	0	1	1	0	0	0	0	0
0	1	1	0	1	1	0	0	3	1	1	1	0	0	0
0	0	1	0	0	0	1	0	2	1	1	0	0	0	0
0	0	1	0	1	0	0	1	3	1	1	1	0	0	0
0	0	0	0	0	0	0	0	0	0	0	0	0	0	0
0	0	1	0	0	0	0	0	1	1	0	0	0	0	0
0	0	1	0	1	1	0	0	3	1	1	1	0	0	0
0	1	1	0	1	1	0	0	3	1	1	1	0	0	0
0	0	0	0	0	1	0	0	1	1	0	0	0	0	0
0	0	1	0	1	0	0	0	2	1	1	0	0	0	0
0	1	1	0	0	0	0	0	1	1	0	0	0	0	0
0	0	1	0	0	1	0	0	2	1	1	0	0	0	0
0	1	1	0	0	0	0	0	1	1	0	0	0	0	0
0	1	0	0	0	1	1	0	2	1	1	0	0	0	0
0	0	1	0	0	0	0	0	1	1	0	0	0	0	0
0	0	1	0	0	1	0	0	2	1	1	0	0	0	0
0	0	0	0	1	1	1	0	3	1	1	1	0	0	0
0	0	0	0	1	0	0	0	1	1	0	0	0	0	0
0	0	0	0	1	1	0	0	2	1	1	0	0	0	0
0	0	0	0	0	1	1	0	2	1	1	0	0	0	0
0	0	1	0	0	1	1	0	3	1	1	1	0	0	0
0	1	1	0	1	1	0	0	3	1	1	1	0	0	0
0	0	0	0	0	1	1	0	2	1	1	0	0	0	0
0	0	1	0	0	0	0	0	1	1	0	0	0	0	0
0	0	1	0	0	0	0	0	1	1	0	0	0	0	0
0	0	0	0	0	1	0	1	2	1	1	0	0	0	0
0	0	1	0	1	1	1	0	4	1	1	1	1	0	0
0	1	0	1	1	1	0	0	3	1	1	1	0	0	0
0	0	1	0	1	1	1	0	4	1	1	1	1	0	0
0	0	1	0	0	1	1	0	3	1	1	1	0	0	0
0	0	1	0	1	0	0	0	2	1	1	0	0	0	0
0	0	1	0	0	1	1	0	3	1	1	1	0	0	0
0	0	0	0	1	0	1	0	2	1	1	0	0	0	0
0	1	0	0	1	1	1	0	3	1	1	1	0	0	0
0	1	0	0	1	1	1	0	3	1	1	1	0	0	0
0	0	1	0	0	1	0	0	2	1	1	0	0	0	0
0	0	0	0	1	0	1	0	2	1	1	0	0	0	0
0	0	1	0	0	1	0	0	2	1	1	0	0	0	0
0	0	0	0	0	1	1	0	2	1	1	0	0	0	0
0	1	0	0	0	1	0	0	1	1	0	0	0	0	0
0	1	1	0	0	0	1	0	2	1	1	0	0	0	0
0	1	1	0	1	1	1	0	4	1	1	1	1	0	0
0	0	1	0	0	1	0	1	3	1	1	1	0	0	0
0	0	1	0	1	0	1	0	3	1	1	1	0	0	0
0	0	0	0	1	1	1	0	3	1	1	1	0	0	0
0	1	1	1	1	0	1	0	4	1	1	1	1	0	0
0	0	0	0	0	1	0	0	1	1	0	0	0	0	0
0	1	1	0	1	1	1	0	4	1	1	1	1	0	0
0	1	1	0	0	0	1	0	2	1	1	0	0	0	0
0	1	1	0	1	1	0	0	3	1	1	1	0	0	0
0	0	0	0	0	0	0	0	0	0	0	0	0	0	0
0	0	1	0	1	0	0	0	2	1	1	0	0	0	0
0	1	1	0	0	1	0	1	3	1	1	1	0	0	0
0	1	1	0	1	1	0	0	3	1	1	1	0	0	0
0	0	0	0	1	0	1	0	2	1	1	0	0	0	0
0	1	1	0	1	1	0	0	3	1	1	1	0	0	0
0	0	1	0	1	1	1	1	5	1	1	1	1	1	0
0	0	1	0	0	1	1	0	3	1	1	1	0	0	0
0	0	0	0	0	1	1	0	2	1	1	0	0	0	0
0	0	0	0	0	1	1	1	3	1	1	1	0	0	0
0	0	1	0	1	1	0	0	3	1	1	1	0	0	0
0	1	1	0	1	1	0	0	3	1	1	1	0	0	0
0	1	0	1	1	1	0	0	3	1	1	1	0	0	0
0	0	1	0	0	1	0	0	2	1	1	0	0	0	0
0	0	1	0	1	1	1	0	4	1	1	1	1	0	0
0	1	0	1	0	1	0	0	2	1	1	0	0	0	0
0	1	1	0	0	1	1	0	3	1	1	1	0	0	0
0	1	0	0	1	1	0	0	2	1	1	0	0	0	0
0	0	0	0	1	1	0	0	2	1	1	0	0	0	0
0	0	1	0	0	1	0	0	2	1	1	0	0	0	0
0	0	1	0	0	1	0	0	2	1	1	0	0	0	0
0	0	1	0	0	1	0	0	2	1	1	0	0	0	0
0	0	0	0	1	1	0	0	2	1	1	0	0	0	0
0	0	0	0	0	1	0	0	1	1	0	0	0	0	0
0	0	1	0	0	0	0	0	1	1	0	0	0	0	0
0	0	0	0	0	1	0	0	1	1	0	0	0	0	0
0	0	0	0	0	1	0	0	1	1	0	0	0	0	0
0	0	0	0	0	0	1	0	1	1	0	0	0	0	0
0	0	0	0	0	1	1	0	2	1	1	0	0	0	0
0	1	0	0	0	0	0	0	0	0	0	0	0	0	0
0	0	1	0	1	1	1	0	4	1	1	1	1	0	0
0	0	0	0	1	1	0	1	3	1	1	1	0	0	0
0	0	1	0	0	1	1	0	3	1	1	1	0	0	0
0	0	0	0	1	0	0	0	1	1	0	0	0	0	0
0	0	0	0	0	0	1	0	1	1	0	0	0	0	0
0	1	1	0		0	0	0	1	1	0	0	0	0	0
0	0	0	0	1	1	0	0	2	1	1	0	0	0	0
0	0	0	0	0	0	1	0	1	1	0	0	0	0	0
0	0	1	0	1	0	0	1	3	1	1	1	0	0	0
0	0	0	0	0	0	1	0	1	1	0	0	0	0	0
0	0	1	0	0	1	0	0	2	1	1	0	0	0	0
0	0	0	0	1	1	0	1	3	1	1	1	0	0	0
0	0	1	0	1	0	0	0	2	1	1	0	0	0	0
0	0	0	0	1	1	1	1	4	1	1	1	1	0	0
0	1	0	0	1	1	1	0	3	1	1	1	0	0	0
0	1	0	1	1	0	0	0	2	1	1	0	0	0	0
0	0	0	0	0	1	1	0	2	1	1	0	0	0	0
0	0	0	1	0	0	1	0	2	1	1	0	0	0	0
0	0	1	0	1	0	1	0	3	1	1	1	0	0	0
0	0	0	0	0	1	1	1	3	1	1	1	0	0	0
0	0	0	0	0	1	0	0	1	1	0	0	0	0	0
0	1	1	0	1	1	0	0	3	1	1	1	0	0	0
0	1	1	0	0	1	1	0	3	1	1	1	0	0	0
0	0	0	0	0	1	0	0	1	1	0	0	0	0	0
0	1	1	1	1	1	0	0	4	1	1	1	1	0	0
0	1	1	0	0	1	0	0	2	1	1	0	0	0	0
0	1	0	0	1	1	1	0	3	1	1	1	0	0	0
0	0	0	0	1	0	0	0	1	1	0	0	0	0	0
0	0	1	0	0	0	0	0	1	1	0	0	0	0	0
0	1	1	0	1	0	0	0	2	1	1	0	0	0	0
0	1	0	0	0	1	1	1	3	1	1	1	0	0	0
0	0	1	0	0	0	0	0	1	1	0	0	0	0	0
0	0	0	1	1	1	1	0	4	1	1	1	1	0	0
0	1	1	0	0	1	0	0	2	1	1	0	0	0	0
0	0	0	0	1	1	1	1	4	1	1	1	1	0	0
0	0	1	1	1	0	0	0	3	1	1	1	0	0	0
0	1	0	0	1	0	0	0	1	1	0	0	0	0	0
0	0	0	0	1	0	0	0	1	1	0	0	0	0	0
0	0	0	0	0	1	1	0	2	1	1	0	0	0	0
0	0	1	0	1	1	0	0	3	1	1	1	0	0	0
0	0	1	0	0	1	1	0	3	1	1	1	0	0	0
0	0	0	0	1	1	1	0	3	1	1	1	0	0	0
0	0	0	0	0	1	1	0	2	1	1	0	0	0	0
0	0	1	0	0	1	0	0	2	1	1	0	0	0	0
0	0	0	1	0	1	0	0	2	1	1	0	0	0	0
0	0	0	0	1	1	0	0	2	1	1	0	0	0	0
0	0	0	0	0	0	0	0	0	0	0	0	0	0	0
0	0	1	0	0	1	1	0	3	1	1	1	0	0	0
0	1	1	0	1	0	1	1	4	1	1	1	1	0	0
0	0	0	0	1	1	0	0	2	1	1	0	0	0	0
0	0	1	0	0	1	0	0	2	1	1	0	0	0	0
0	0	0	0	0	0	1	0	1	1	0	0	0	0	0
0	1	1	0	1	1	1	0	4	1	1	1	1	0	0
0	0	1	0	0	0	1	1	3	1	1	1	0	0	0
0	0	1	0	0	0	1	0	2	1	1	0	0	0	0
0	0	1	0	0	1	1	0	3	1	1	1	0	0	0
0	1	0	0	0	1	1	0	2	1	1	0	0	0	0
0	1	0	0	0	1	0	0	1	1	0	0	0	0	0
0	1	0	0	1	1	0	0	2	1	1	0	0	0	0
0	0	0	0	1	1	1	0	3	1	1	1	0	0	0
0	1	0	0	1	1	1	0	3	1	1	1	0	0	0
0	0	0	0	0	1	0	0	1	1	0	0	0	0	0
0	0	1	0	0	1	0	0	2	1	1	0	0	0	0
0	0	1	0	1	0	0	0	2	1	1	0	0	0	0
0	0	1	0	1	1	0	1	4	1	1	1	1	0	0
0	1	1	0	1	0	1	1	4	1	1	1	1	0	0
0	1	0	0	1	1	1	1	4	1	1	1	1	0	0
0	1	1	0	0	0	1	0	2	1	1	0	0	0	0
0	0	0	0	0	0	1	1	2	1	1	0	0	0	0
0	0	1	0	0	1	0	0	2	1	1	0	0	0	0
0	0	0	0	0	0	0	0	0	0	0	0	0	0	0
0	1	1	0	1	1	1	0	4	1	1	1	1	0	0
0	1	0	0	1	0	0	0	1	1	0	0	0	0	0
0	1	0	0	1	1	0	0	2	1	1	0	0	0	0
0	0	0	0	0	0	0	0	0	0	0	0	0	0	0
0	1	1	0	1	1	0	0	3	1	1	1	0	0	0
0	0	0	0	0	1	1	0	2	1	1	0	0	0	0
0	0	1	0	1	1	1	0	4	1	1	1	1	0	0
0	0	1	0	0	1	0	0	2	1	1	0	0	0	0
0	1	1	0	1	0	0	0	2	1	1	0	0	0	0
0	0	0	0	0	1	1	0	2	1	1	0	0	0	0
0	0	1	0	0	1	1	0	3	1	1	1	0	0	0
0	0	1	0	0	0	0	0	1	1	0	0	0	0	0
0	0	0	0	1	0	0	1	2	1	1	0	0	0	0
0	0	1	0	1	0	0	0	2	1	1	0	0	0	0
0	0	1	0	0	1	0	0	2	1	1	0	0	0	0
0	0	1	0	1	1	0	0	3	1	1	1	0	0	0
0	0	0	0	0	1	0	0	1	1	0	0	0	0	0
0	0	1	0	0	0	0	0	1	1	0	0	0	0	0
0	1	1	0	0	0	0	0	1	1	0	0	0	0	0
0	0	1	0	0	1	0	0	2	1	1	0	0	0	0
0	0	0	0	0	1	0	0	1	1	0	0	0	0	0
0	0	1	0	1	1	1	0	4	1	1	1	1	0	0
0	0	1	0	0	1	0	1	3	1	1	1	0	0	0
0	0	1	0	0	1	1	0	3	1	1	1	0	0	0
0	1	0	0	1	1	1	1	4	1	1	1	1	0	0
0	0	0	0	0	0	1	0	1	1	0	0	0	0	0
0	0	0	1	1	0	0	1	3	1	1	1	0	0	0
0	0	1	0	1	0	0	1	3	1	1	1	0	0	0
0	0	0	1	0	1	1	0	3	1	1	1	0	0	0
0	0	1	0	1	0	0	0	2	1	1	0	0	0	0
0	0	0	0	0	0	0	0	0	0	0	0	0	0	0
0	0	1	0	0	1	1	0	3	1	1	1	0	0	0
0	1	0	0	0	0	1	0	1	1	0	0	0	0	0
0	0	0	0	1	1	1	0	3	1	1	1	0	0	0
0	1	0	0	0	1	0	0	1	1	0	0	0	0	0
0	0	1	0	1	0	1	0	3	1	1	1	0	0	0
0	0	0	0	0	0	1	0	1	1	0	0	0	0	0
0	1	1	0	0	1	1	0	3	1	1	1	0	0	0
0	0	1	0	1	1	0	0	3	1	1	1	0	0	0
0	0	0	0	1	1	1	1	4	1	1	1	1	0	0
0	0	0	0	0	1	1	0	2	1	1	0	0	0	0
0	1	0	0	1	1	0	0	2	1	1	0	0	0	0
0	0	0	0	1	0	0	0	1	1	0	0	0	0	0
0	1	1	0	0	1	0	1	3	1	1	1	0	0	0
0	0	0	0	0	1	0	0	1	1	0	0	0	0	0
0	1	1	0	0	1	1	0	3	1	1	1	0	0	0
0	0	0	0	0	1	1	0	2	1	1	0	0	0	0
0	1	1	0	1	0	1	0	3	1	1	1	0	0	0
0	0	1	0	1	1	0	0	3	1	1	1	0	0	0
0	1	1	0	0	1	0	0	2	1	1	0	0	0	0
0	0	1	0	0	0	0	0	1	1	0	0	0	0	0
0	0	1	0	0	1	0	0	2	1	1	0	0	0	0
0	1	0	1	1	1	1	1	5	1	1	1	1	1	0
0	1	0	0	1	0	1	0	2	1	1	0	0	0	0
0	0	0	0	1	0	0	0	1	1	0	0	0	0	0
0	0	0	0	0	1	0	0	1	1	0	0	0	0	0
0	0	1	0	0	0	0	0	1	1	0	0	0	0	0
0	0	1	0	0	1	1	0	3	1	1	1	0	0	0
0	1	0	0	1	1	1	0	3	1	1	1	0	0	0
0	0	0	0	0	0	0	0	0	0	0	0	0	0	0
0	1	1	0	0	1	0	1	3	1	1	1	0	0	0
0	0	0	0	1	1	0	0	2	1	1	0	0	0	0
0	1	1	0	0	1	1	0	3	1	1	1	0	0	0
0	0	0	0	0	0	1	0	1	1	0	0	0	0	0
0	0	1	0	0	0	1	0	2	1	1	0	0	0	0
0	1	0	0	1	1	1	0	3	1	1	1	0	0	0
0	0	0	1	0	1	0	1	3	1	1	1	0	0	0
0	0	0	0	0	0	1	0	1	1	0	0	0	0	0
0	1	1	0	1	1	1	1	5	1	1	1	1	1	0
0	0	1	0	1	1	0	0	3	1	1	1	0	0	0
0	1	0	1	1	1	1	0	4	1	1	1	1	0	0
0	0	0	0	1	1	0	0	2	1	1	0	0	0	0
0	1	0	0	1	0	0	0	1	1	0	0	0	0	0
0	0	0	1	1	0	0	0	2	1	1	0	0	0	0
0	0	0	0	0	1	0	0	1	1	0	0	0	0	0
0	0	1	0	1	1	1	0	4	1	1	1	1	0	0
0	0	0	0	0	1	1	0	2	1	1	0	0	0	0
0	0	0	0	1	1	0	0	2	1	1	0	0	0	0
0	0	1	0	0	1	0	0	2	1	1	0	0	0	0
0	0	1	0	1	1	1	0	4	1	1	1	1	0	0
0	0	1	0	0	0	0	0	1	1	0	0	0	0	0
0	0	0	0	1	0	0	0	1	1	0	0	0	0	0
0	0	0	0	0	1	1	0	2	1	1	0	0	0	0
0	0	0	0	1	1	1	0	3	1	1	1	0	0	0
0	0	1	0	1	0	0	0	2	1	1	0	0	0	0
0	0	1	0	0	1	0	0	2	1	1	0	0	0	0
0	1	1	0	1	1	0	1	4	1	1	1	1	0	0
0	0	1	0	1	1	0	0	3	1	1	1	0	0	0
0	0	1	0	0	0	1	0	2	1	1	0	0	0	0
0	0	0	0	1	1	0	1	3	1	1	1	0	0	0
0	1	1	0	0	1	1	0	3	1	1	1	0	0	0
0	0	1	0	0	1	1	0	3	1	1	1	0	0	0
0	1	0	1	0	1	1	0	3	1	1	1	0	0	0
0	0	1	0	0	1	0	0	2	1	1	0	0	0	0
0	0	0	0	1	1	0	0	2	1	1	0	0	0	0
0	0	0	0	1	1	0	0	2	1	1	0	0	0	0
0	1	1	0	0	1	1	0	3	1	1	1	0	0	0
0	0	0	0	0	0	0	0	0	0	0	0	0	0	0
0	1	1	0	1	0	1	1	4	1	1	1	1	0	0
0	1	1	0	1	0	1	0	3	1	1	1	0	0	0
0	1	1	0	1	1	1	0	4	1	1	1	1	0	0
0	0	0	0	0	1	0	0	1	1	0	0	0	0	0
0	0	0	0	0	0	0	0	0	0	0	0	0	0	0
0	0	0	0	0	1	0	0	1	1	0	0	0	0	0
0	1	0	1	0	1	1	0	3	1	1	1	0	0	0
0	0	0	0	1	1	0	0	2	1	1	0	0	0	0
0	1	1	0	1	0	1	0	3	1	1	1	0	0	0
0	0	0	0	1	1	0	0	2	1	1	0	0	0	0
0	1	0	0	0	0	0	1	1	1	0	0	0	0	0
0	0	0	0	0	1	0	0	1	1	0	0	0	0	0
0	1	0	0	1	1	1	1	4	1	1	1	1	0	0
0	0	0	1	1	1	1	0	4	1	1	1	1	0	0
0	0	0	0	0	0	1	0	1	1	0	0	0	0	0
0	0	1	0	1	1	1	0	4	1	1	1	1	0	0
0	0	1	0	0	0	0	0	1	1	0	0	0	0	0
0	0	0	0	0	1	0	0	1	1	0	0	0	0	0
0	0	0	0	1	1	1	0	3	1	1	1	0	0	0
0	1	0	0	1	1	1	0	3	1	1	1	0	0	0
0	1	1	0	0	1	1	0	3	1	1	1	0	0	0
0	1	0	1	1	1	0	0	3	1	1	1	0	0	0
0	1	0	0	1	0	0	0	1	1	0	0	0	0	0
0	0	0	0	1	1	0	0	2	1	1	0	0	0	0
0	0	0	0	0	1	0	0	1	1	0	0	0	0	0
0	0	0	0	1	1	1	0	3	1	1	1	0	0	0
0	0	1	0	0	1	1	0	3	1	1	1	0	0	0
0	1	0	0	1	1	1	0	3	1	1	1	0	0	0
0	1	0	0	1	1	1	0	3	1	1	1	0	0	0
0	1	0	0	1	1	0	1	3	1	1	1	0	0	0
0	0	0	0	1	1	0	1	3	1	1	1	0	0	0
0	0	1	0	1	1	0	0	3	1	1	1	0	0	0
0	0	1	0	0	1	1	0	3	1	1	1	0	0	0
0	1	1	0	0	1	1	0	3	1	1	1	0	0	0
0	1	1	0	1	1	1	1	5	1	1	1	1	1	0
0	0	1	0	0	1	1	0	3	1	1	1	0	0	0
0	0	0	0	0	0	1	1	2	1	1	0	0	0	0
0	0	1	0	0	1	0	0	2	1	1	0	0	0	0
0	0	0	0	1	0	0	0	1	1	0	0	0	0	0
0	0	1	0	0	0	0	0	1	1	0	0	0	0	0
0	0	1	0	0	1	1	0	3	1	1	1	0	0	0
0	1	1	0	0	1	1	0	3	1	1	1	0	0	0
0	0	0	0	0	1	1	0	2	1	1	0	0	0	0
0	1	0	0	0	1	0	0	1	1	0	0	0	0	0
0	0	1	0	0	1	0	0	2	1	1	0	0	0	0
0	0	0	0	0	1	1	0	2	1	1	0	0	0	0
0	0	0	0	0	1	0	0	1	1	0	0	0	0	0
0	0	1	0	0	1	0	0	2	1	1	0	0	0	0
0	0	1	0	1	0	0	0	2	1	1	0	0	0	0
0	1	0	0	0	1	1	0	2	1	1	0	0	0	0
0	1	1	0	0	1	1	0	3	1	1	1	0	0	0
0	0	1	0	0	1	1	0	3	1	1	1	0	0	0
0	0	0	0	1	1	0	0	2	1	1	0	0	0	0
0	1	1	0	0	0	1	0	2	1	1	0	0	0	0
0	1	0	0	0	1	0	0	1	1	0	0	0	0	0
0	0	0	0	1	1	1	0	3	1	1	1	0	0	0
0	0	0	0	0	1	0	0	1	1	0	0	0	0	0
0	0	1	0	0	0	1	0	2	1	1	0	0	0	0
0	0	1	0	1	1	1	0	4	1	1	1	1	0	0
0	0	1	0	1	1	0	0	3	1	1	1	0	0	0
0	0	1	0	0	1	1	0	3	1	1	1	0	0	0
0	0	0	0	1	0	0	1	2	1	1	0	0	0	0
0	0	0	0	0	1	1	0	2	1	1	0	0	0	0
0	0	1	0	0	1	0	0	2	1	1	0	0	0	0
0	0	1	0	0	1	1	0	3	1	1	1	0	0	0
0	0	0	0	0	1	0	0	1	1	0	0	0	0	0
0	1	1	0	1	1	1	1	5	1	1	1	1	1	0
0	0	0	0	0	0	0	0	0	0	0	0	0	0	0
0	0	0	1	1	1	1	0	4	1	1	1	1	0	0
0	1	1	0	1	1	0	0	3	1	1	1	0	0	0
0	0	0	0	0	0	0	0	0	0	0	0	0	0	0
0	0	1	0	0	0	0	0	1	1	0	0	0	0	0
0	1	1	0	1	1	0	0	3	1	1	1	0	0	0
0	0	1	0	0	1	0	0	2	1	1	0	0	0	0
0	1	0	0	1	1	1	0	3	1	1	1	0	0	0
0	0	0	0	0	1	0	0	1	1	0	0	0	0	0
0	0	0	0	1	0	1	0	2	1	1	0	0	0	0
0	1	1	0	1	1	1	0	4	1	1	1	1	0	0
0	0	0	0	0	1	1	0	2	1	1	0	0	0	0
0	1	1	0	0	1	1	1	4	1	1	1	1	0	0
0	0	0	0	0	1	0	0	1	1	0	0	0	0	0
0	0	1	0	1	0	0	0	2	1	1	0	0	0	0
0	0	0	0	0	0	0	0	0	0	0	0	0	0	0
0	1	1	0	1	1	1	0	4	1	1	1	1	0	0
0	1	0	0	0	1	1	0	2	1	1	0	0	0	0
0	0	0	0	1	0	0	0	1	1	0	0	0	0	0
0	0	1	0	0	1	1	0	3	1	1	1	0	0	0
0	0	0	0	1	0	1	0	2	1	1	0	0	0	0
0	1	1	0	1	1	1	0	4	1	1	1	1	0	0
0	0	1	0	1	1	0	0	3	1	1	1	0	0	0
0	1	1	0	1	1	0	0	3	1	1	1	0	0	0
0	1	1	0	0	1	0	0	2	1	1	0	0	0	0
0	1	1	1	0	0	0	0	2	1	1	0	0	0	0
0	1	1	0	0	1	0	0	2	1	1	0	0	0	0
0	1	0	1	1	0	1	1	4	1	1	1	1	0	0
0	1	1	0	0	1	0	0	2	1	1	0	0	0	0
0	1	1	0	0	1	0	0	2	1	1	0	0	0	0
0	1	0	0	0	1	1	0	2	1	1	0	0	0	0
0	0	1	0	0	1	0	0	2	1	1	0	0	0	0
0	0	1	0	0	0	0	0	1	1	0	0	0	0	0
0	1	1	0	1	1	0	0	3	1	1	1	0	0	0
0	0	1	0	0	1	0	0	2	1	1	0	0	0	0
0	1	1	0	1	1	1	1	5	1	1	1	1	1	0
0	1	1	1	0	1	1	0	4	1	1	1	1	0	0
0	1	1	0	0	0	1	0	2	1	1	0	0	0	0
0	1	1		1	1	1	1	5	1	1	1	1	1	0
0	0	1	0	0	1	1	0	3	1	1	1	0	0	0
0	1	1	0	1	1	0	1	4	1	1	1	1	0	0
0	1	1	1	0	0	1	0	3	1	1	1	0	0	0
0	1	1	0	0	1	0	0	2	1	1	0	0	0	0
0	0	1	0	1	0	1	0	3	1	1	1	0	0	0
0	0	1	0	1	1	0	0	3	1	1	1	0	0	0
0	0	0	0	0	1	0	0	1	1	0	0	0	0	0
0	0	0	0	0	1	0	0	1	1	0	0	0	0	0
0	0	0	0	1	0	0	0	1	1	0	0	0	0	0
0	1	1	0	1	0	0	0	2	1	1	0	0	0	0
0	1	1	0	0	1	0	0	2	1	1	0	0	0	0
0	0	0	0	1	1	1	0	3	1	1	1	0	0	0
0	1	1	0	0	1	1	1	4	1	1	1	1	0	0
0	1	1	0	1	1	0	0	3	1	1	1	0	0	0
0	0	1	0	1	1	0	0	3	1	1	1	0	0	0
0	0	1	0	1	1	0	0	3	1	1	1	0	0	0
0	1	1	0	1	1	1	0	4	1	1	1	1	0	0
0	1	1	0	1	1	1	0	4	1	1	1	1	0	0
0	0	0	0	0	1	0	0	1	1	0	0	0	0	0
0	1	1	0	0	1	1	0	3	1	1	1	0	0	0
0	0	0	0	0	0	0	0	0	0	0	0	0	0	0
0	0	0	0	1	1	0	0	2	1	1	0	0	0	0
0	1	1	0	0	0	1	0	2	1	1	0	0	0	0
0	1	0	1	1	0	1	0	3	1	1	1	0	0	0
0	0	1	0	1	1	0	0	3	1	1	1	0	0	0
0	0	1	0	1	1	1	0	4	1	1	1	1	0	0
0	0	1	0	0	0	0	0	1	1	0	0	0	0	0
0	0	1	0	1	1	0	0	3	1	1	1	0	0	0
0	0	0	0	1	0	0	0	1	1	0	0	0	0	0
0	0	0	0	0	1	1	0	2	1	1	0	0	0	0
0	0	1	0	0	1	0	0	2	1	1	0	0	0	0
0	0	0	0	0	1	0	0	1	1	0	0	0	0	0
0	0	0	1	0	1	1	0	3	1	1	1	0	0	0
0	0	1	0	0	0	0	0	1	1	0	0	0	0	0
0	0	1	0	0	1	0	0	2	1	1	0	0	0	0
0	0	1	0	0	1	0	0	2	1	1	0	0	0	0
0	1	0	0	1	1	0	1	3	1	1	1	0	0	0
0	0	0	1	0	1	0	0	2	1	1	0	0	0	0
0	0	1	0	1	1	0	0	3	1	1	1	0	0	0
0	1	1	0	0	1	0	0	2	1	1	0	0	0	0
0	1	0	0	1	1	1	0	3	1	1	1	0	0	0
0	0	0	0	1	1	0	0	2	1	1	0	0	0	0
0	1	0		1	1	1	0	3	1	1	1	0	0	0
0	0	0	0	1	1	0	0	2	1	1	0	0	0	0
0	1	1	1	1	1	1	1	6	1	1	1	1	1	1
0	0	1	0	0	0	0	1	2	1	1	0	0	0	0
0	1	1	0	0	1	1	0	3	1	1	1	0	0	0
0	0	0	0	0	1	1	0	2	1	1	0	0	0	0
0	0	1	0	1	1	1	0	4	1	1	1	1	0	0
0	0	0	0	0	1	1	0	2	1	1	0	0	0	0
0	1	0	0	1	1	1	1	4	1	1	1	1	0	0
0	1	0	0	1	1	0	1	3	1	1	1	0	0	0
0	0	1	0	0	1	1	0	3	1	1	1	0	0	0
0	0	0	0	0	1	1	0	2	1	1	0	0	0	0
0	0	1	0	0	0	0	0	1	1	0	0	0	0	0
0	0	0	0	0	1	1	0	2	1	1	0	0	0	0
0	0	1	0	1	1	0	1	4	1	1	1	1	0	0
0	0	1	0	1	0	0	0	2	1	1	0	0	0	0
0	0	1	0	0	0	0	0	1	1	0	0	0	0	0
0	0	1	0	0	0	0	0	1	1	0	0	0	0	0
0	1	1	0	1	0	0	1	3	1	1	1	0	0	0
0	0	0	0	0	0	0	0	0	0	0	0	0	0	0
0	1	0	0	0	0	0	0	0	0	0	0	0	0	0
0	0	1	0	0	1	0	0	2	1	1	0	0	0	0
0	0	0	0	0	0	0	0	0	0	0	0	0	0	0
0	0	1	0	1	0	1	0	3	1	1	1	0	0	0
0	1	1	0	1	1	0	0	3	1	1	1	0	0	0
0	0	1	0	0	1	0	0	2	1	1	0	0	0	0
0	1	1	0	0	0	0	0	1	1	0	0	0	0	0
0	0	0	0	1	1	1	0	3	1	1	1	0	0	0
0	0	0	0	0	1	0	1	2	1	1	0	0	0	0
0	0	1	0	0	1	1	0	3	1	1	1	0	0	0
0	0	0	0	0	0	0	0	0	0	0	0	0	0	0
0	1	1	0	1	0	1	0	3	1	1	1	0	0	0
0	0	1	0	1	0	0	1	3	1	1	1	0	0	0
0	0	1	0	0	1	1	0	3	1	1	1	0	0	0
0	0	1	0	1	0	0	0	2	1	1	0	0	0	0
0	1	1	0	1	1	1	0	4	1	1	1	1	0	0
0	0	0	0	1	1	1	0	3	1	1	1	0	0	0
0	0	1	1	1	0	0	0	3	1	1	1	0	0	0
0	0	1	0	1	1	0	0	3	1	1	1	0	0	0
0	0	0	0	0	0	1	0	1	1	0	0	0	0	0
0	0	1	0	0	1	0	0	2	1	1	0	0	0	0
0	1	1	0	1	1	1	0	4	1	1	1	1	0	0
0	0	0	0	0	0	1	0	1	1	0	0	0	0	0
0	0	0	0	0	1	1	0	2	1	1	0	0	0	0
0	1	1	0	0	1	1	0	3	1	1	1	0	0	0
0	0	1	0	1	1	0	0	3	1	1	1	0	0	0
0	0	0	0	0	1	0	0	1	1	0	0	0	0	0
0	0	0	0	0	0	0	0	0	0	0	0	0	0	0
0	0	1	0	1	1	0	0	3	1	1	1	0	0	0
0	0	1	0	1	1	0	0	3	1	1	1	0	0	0
0	0	1	0	0	1	0	0	2	1	1	0	0	0	0
0	1	1	0	0	1	0	0	2	1	1	0	0	0	0
0	0	0	0	0	1	1	0	2	1	1	0	0	0	0
0	1	1	0	0	1	0	0	2	1	1	0	0	0	0
0	0	1	0	0	1	0	0	2	1	1	0	0	0	0
0	0	1	0	1	0	0	0	2	1	1	0	0	0	0
0	0	1	0	1	1	1	0	4	1	1	1	1	0	0
0	1	1	0	0	1	0	0	2	1	1	0	0	0	0
0	0	1	0	1	1	0	0	3	1	1	1	0	0	0
0	0	1	0	0	0	0	0	1	1	0	0	0	0	0
0	0	0	0	1	0	0	0	1	1	0	0	0	0	0
0	1	0	1	1	0	1	1	4	1	1	1	1	0	0
0	0	1	0	0	1	0	0	2	1	1	0	0	0	0
0	0	1	0	0	0	1	1	3	1	1	1	0	0	0
0	0	1	0	1	0	0	0	2	1	1	0	0	0	0
0	0	0	0	0	1	1	0	2	1	1	0	0	0	0
0	1	0	1	0	1	1	0	3	1	1	1	0	0	0
0	0	1	0	1	1	0	0	3	1	1	1	0	0	0
0	0	1	0	0	0	1	0	2	1	1	0	0	0	0
0	0	1	0	1	1	0	0	3	1	1	1	0	0	0
0	0	1	0	0	1	1	1	4	1	1	1	1	0	0
0	0	1	0	0	1	0	0	2	1	1	0	0	0	0
0	0	1	0	0	1	0	0	2	1	1	0	0	0	0
0	0	1	0	0	1	1	0	3	1	1	1	0	0	0
0	1	1	0	1	1	0	0	3	1	1	1	0	0	0
0	0	1	0	1	1	1	0	4	1	1	1	1	0	0
0	0	0	0	0	1	0	0	1	1	0	0	0	0	0
0	1	0	0	1	0	1	1	3	1	1	1	0	0	0
0	0	0	0	0	0	1	0	1	1	0	0	0	0	0
0	1	0	0	0	1	1	0	2	1	1	0	0	0	0
0	1	1	0	0	0	0	0	1	1	0	0	0	0	0
0	1	0	0	0	1	1	0	2	1	1	0	0	0	0
0	1	1	0	0	1	0	0	2	1	1	0	0	0	0
0	0	0	0	0	1	1	0	2	1	1	0	0	0	0
0	0	1	0	0	1	0	0	2	1	1	0	0	0	0
0	0	0	0	1	1	0	0	2	1	1	0	0	0	0
0	0	0	0	1	0	0	0	1	1	0	0	0	0	0
0	1	1	0	1	0	1	1	4	1	1	1	1	0	0
0	0	1	0	0	0	1	0	2	1	1	0	0	0	0
0	0	0	0	0	1	0	0	1	1	0	0	0	0	0
0	1	1	0	1	0	1	0	3	1	1	1	0	0	0
0	1	0	0	0	1	0	0	1	1	0	0	0	0	0
0	0	1	0	1	0	0	0	2	1	1	0	0	0	0
0	1	1	0	1	1	1	1	5	1	1	1	1	1	0
0	0	1	0	0	1	1	0	3	1	1	1	0	0	0
0	1	1	0	1	0	0	1	3	1	1	1	0	0	0
0	0	0	0	0	0	0	0	0	0	0	0	0	0	0
0	1	0	0	0	1	0	0	1	1	0	0	0	0	0
0	0	0	0	0	1	1	0	2	1	1	0	0	0	0
0	0	1	0	0	1	0	0	2	1	1	0	0	0	0
0	0	0	0	0	1	0	0	1	1	0	0	0	0	0
0	1	0	0	0	1	0	0	1	1	0	0	0	0	0
0	0	1	0	0	1	0	0	2	1	1	0	0	0	0
0	0	1	0	0	1	0	0	2	1	1	0	0	0	0
0	0	0	0	1	0	0	0	1	1	0	0	0	0	0
0	0	1	0	1	0	0	0	2	1	1	0	0	0	0
0	1	0	0	1	0	1	1	3	1	1	1	0	0	0
0	1	1	0	1	0	0	1	3	1	1	1	0	0	0
0	1	0	0	0	1	1	0	2	1	1	0	0	0	0
0	1	0	1	1	1	1	1	5	1	1	1	1	1	0
0	1	0	0	1	1	1	1	4	1	1	1	1	0	0
0	0	0	0	0	0	0	1	1	1	0	0	0	0	0
0	0	1	0	1	1	0	0	3	1	1	1	0	0	0
0	1	1	0	1	1	0	0	3	1	1	1	0	0	0
0	0	0	0	0	1	0	0	1	1	0	0	0	0	0
0	0	0	0	0	1	0	0	1	1	0	0	0	0	0
0	0	0	0	0	1	0	0	1	1	0	0	0	0	0
1	0	1	0	1	0	0	0	2	1	1	0	0	0	0
1	0	1	0	1	0	0	0	2	1	1	0	0	0	0
1	0	1	0	0	1	0	0	2	1	1	0	0	0	0
1	0	0	0	0	1	0	0	1	1	0	0	0	0	0
1	0	0	0	1	0	1	0	2	1	1	0	0	0	0
1	0	1	1	1	0	0	0	3	1	1	1	0	0	0
1	0	1	0	1	1	1	0	4	1	1	1	1	0	0
1	1	1	0	0	1	1	0	3	1	1	1	0	0	0
1	0	0	0	0	1	0	0	1	1	0	0	0	0	0
1	0	0	0	0	1	1	0	2	1	1	0	0	0	0
1	0	1	0	0	0	0	0	1	1	0	0	0	0	0
1	0	1	0	0	1	1	0	3	1	1	1	0	0	0
1	0	1	0	1	1	1	0	4	1	1	1	1	0	0
1	1	0	0	1	1	0	0	2	1	1	0	0	0	0
1	1	1	0	0	1	0	1	3	1	1	1	0	0	0
1	1	1	0	0	1	0	0	2	1	1	0	0	0	0
1	0	1	0	0	0	0	0	1	1	0	0	0	0	0
1	0	0	0	0	0	1	0	1	1	0	0	0	0	0
1	0	1	0	0	1	0	0	2	1	1	0	0	0	0
1	0	0	0	1	1	0	1	3	1	1	1	0	0	0
1	1	1	0	1	1	1	0	4	1	1	1	1	0	0
1	1	1	0	0	0	0	0	1	1	0	0	0	0	0
1	0	0	0	0	1	1	0	2	1	1	0	0	0	0
1	0	1	0	0	0	0	0	1	1	0	0	0	0	0
1	0	0	0	0	1	0	0	1	1	0	0	0	0	0
1	1	1	0	1	1	0	0	3	1	1	1	0	0	0
1	0	1	0	0	0	1	0	2	1	1	0	0	0	0
1	0	1	0	1	0	0	1	3	1	1	1	0	0	0
1	0	0	0	0	0	0	0	0	0	0	0	0	0	0
1	0	1	0	0	0	0	0	1	1	0	0	0	0	0
1	0	1	0	1	1	0	0	3	1	1	1	0	0	0
1	1	1	0	1	1	0	0	3	1	1	1	0	0	0
1	0	0	0	0	1	0	0	1	1	0	0	0	0	0
1	0	1	0	1	0	0	0	2	1	1	0	0	0	0
1	1	1	0	0	0	0	0	1	1	0	0	0	0	0
1	0	1	0	0	1	0	0	2	1	1	0	0	0	0
1	1	1	0	0	0	0	0	1	1	0	0	0	0	0
1	1	0	0	0	1	1	0	2	1	1	0	0	0	0
1	0	1	0	0	0	0	0	1	1	0	0	0	0	0
1	0	1	0	0	1	0	0	2	1	1	0	0	0	0
1	0	0	0	1	1	1	0	3	1	1	1	0	0	0
1	0	0	0	1	0	0	0	1	1	0	0	0	0	0
1	0	0	0	1	1	0	0	2	1	1	0	0	0	0
1	0	0	0	0	1	1	0	2	1	1	0	0	0	0
1	0	1	0	0	1	1	0	3	1	1	1	0	0	0
1	1	1	0	1	1	0	0	3	1	1	1	0	0	0
1	0	0	0	0	1	1	0	2	1	1	0	0	0	0
1	0	1	0	0	0	0	0	1	1	0	0	0	0	0
1	0	1	0	0	0	0	0	1	1	0	0	0	0	0
1	0	0	0	0	1	0	1	2	1	1	0	0	0	0
1	0	1	0	1	1	1	0	4	1	1	1	1	0	0
1	1	0	1	1	1	0	0	3	1	1	1	0	0	0
1	0	1	0	1	1	1	0	4	1	1	1	1	0	0
1	0	1	0	0	1	1	0	3	1	1	1	0	0	0
1	0	1	0	1	0	0	0	2	1	1	0	0	0	0
1	0	1	0	0	1	1	0	3	1	1	1	0	0	0
1	0	0	0	1	0	1	0	2	1	1	0	0	0	0
1	1	0	0	1	1	1	0	3	1	1	1	0	0	0
1	1	0	0	1	1	1	0	3	1	1	1	0	0	0
1	0	1	0	0	1	0	0	2	1	1	0	0	0	0
1	0	0	0	1	0	1	0	2	1	1	0	0	0	0
1	0	1	0	0	1	0	0	2	1	1	0	0	0	0
1	0	0	0	0	1	1	0	2	1	1	0	0	0	0
1	1	0	0	0	1	0	0	1	1	0	0	0	0	0
1	1	1	0	0	0	1	0	2	1	1	0	0	0	0
1	1	1	0	1	1	1	0	4	1	1	1	1	0	0
1	0	1	0	0	1	0	1	3	1	1	1	0	0	0
1	0	1	0	1	0	1	0	3	1	1	1	0	0	0
1	0	0	0	1	1	1	0	3	1	1	1	0	0	0
1	1	1	1	1	0	1	0	4	1	1	1	1	0	0
1	0	0	0	0	1	0	0	1	1	0	0	0	0	0
1	1	1	0	1	1	1	0	4	1	1	1	1	0	0
1	1	1	0	0	0	1	0	2	1	1	0	0	0	0
1	1	1	0	1	1	0	0	3	1	1	1	0	0	0
1	0	0	0	0	0	0	0	0	0	0	0	0	0	0
1	0	1	0	1	0	0	0	2	1	1	0	0	0	0
1	1	1	0	0	1	0	1	3	1	1	1	0	0	0
1	1	1	0	1	1	0	0	3	1	1	1	0	0	0
1	0	0	0	1	0	1	0	2	1	1	0	0	0	0
1	1	1	0	1	1	0	0	3	1	1	1	0	0	0
1	0	1	0	1	1	1	1	5	1	1	1	1	1	0
1	0	1	0	0	1	1	0	3	1	1	1	0	0	0
1	0	0	0	0	1	1	0	2	1	1	0	0	0	0
1	0	0	0	0	1	1	1	3	1	1	1	0	0	0
1	0	1	0	1	1	0	0	3	1	1	1	0	0	0
1	1	1	0	1	1	0	0	3	1	1	1	0	0	0
1	1	0	1	1	1	0	0	3	1	1	1	0	0	0
1	0	1	0	0	1	0	0	2	1	1	0	0	0	0
1	0	1	0	1	1	1	0	4	1	1	1	1	0	0
1	1	0	1	0	1	0	0	2	1	1	0	0	0	0
1	1	1	0	0	1	1	0	3	1	1	1	0	0	0
1	1	0	0	1	1	0	0	2	1	1	0	0	0	0
1	0	0	0	1	1	0	0	2	1	1	0	0	0	0
1	0	1	0	0	1	0	0	2	1	1	0	0	0	0
1	0	1	0	0	1	0	0	2	1	1	0	0	0	0
1	0	1	0	0	1	0	0	2	1	1	0	0	0	0
1	0	0	0	1	1	0	0	2	1	1	0	0	0	0
1	0	0	0	0	1	0	0	1	1	0	0	0	0	0
1	0	1	0	0	0	0	0	1	1	0	0	0	0	0
1	0	0	0	0	1	0	0	1	1	0	0	0	0	0
1	0	0	0	0	1	0	0	1	1	0	0	0	0	0
1	0	0	0	0	0	1	0	1	1	0	0	0	0	0
1	0	0	0	0	1	1	0	2	1	1	0	0	0	0
1	1	0	0	0	0	0	0	0	0	0	0	0	0	0
1	0	1	0	1	1	1	0	4	1	1	1	1	0	0
1	0	0	0	1	1	0	1	3	1	1	1	0	0	0
1	0	1	0	0	1	1	0	3	1	1	1	0	0	0
1	0	0	0	1	0	0	0	1	1	0	0	0	0	0
1	0	0	0	0	0	1	0	1	1	0	0	0	0	0
1	1	1	0	1	0	0	0	2	1	1	0	0	0	0
1	0	0	0	1	1	0	0	2	1	1	0	0	0	0
1	0	0	0	0	0	1	0	1	1	0	0	0	0	0
1	0	1	0	1	0	0	1	3	1	1	1	0	0	0
1	0	0	0	0	0	1	0	1	1	0	0	0	0	0
1	0	1	0	0	1	0	0	2	1	1	0	0	0	0
1	0	0	0	1	1	0	1	3	1	1	1	0	0	0
1	0	1	0	1	0	0	0	2	1	1	0	0	0	0
1	0	0	0	1	1	1	1	4	1	1	1	1	0	0
1	1	0	0	1	1	1	0	3	1	1	1	0	0	0
1	1	0	1	1	0	0	0	2	1	1	0	0	0	0
1	0	0	0	0	1	1	0	2	1	1	0	0	0	0
1	0	0	1	0	0	1	0	2	1	1	0	0	0	0
1	0	1	0	1	0	1	0	3	1	1	1	0	0	0
1	0	0	0	0	1	1	1	3	1	1	1	0	0	0
1	0	0	0	0	1	0	0	1	1	0	0	0	0	0
1	1	1	0	1	1	0	0	3	1	1	1	0	0	0
1	1	1	0	0	1	1	0	3	1	1	1	0	0	0
1	0	0	0	0	1	0	0	1	1	0	0	0	0	0
1	1	1	1	1	1	0	0	4	1	1	1	1	0	0
1	1	1	0	0	1	0	0	2	1	1	0	0	0	0
1	1	0	0	1	1	1	0	3	1	1	1	0	0	0
1	0	0	0	1	0	0	0	1	1	0	0	0	0	0
1	0	1	0	0	0	0	0	1	1	0	0	0	0	0
1	1	1	0	1	0	0	0	2	1	1	0	0	0	0
1	1	0	0	0	1	1	1	3	1	1	1	0	0	0
1	0	1	0	0	0	0	0	1	1	0	0	0	0	0
1	0	0	1	1	1	1	0	4	1	1	1	1	0	0
1	1	1	0	0	1	0	0	2	1	1	0	0	0	0
1	0	0	0	1	1	1	1	4	1	1	1	1	0	0
1	0	1	1	1	0	0	0	3	1	1	1	0	0	0
1	1	0	0	1	0	0	0	1	1	0	0	0	0	0
1	0	0	0	1	0	0	0	1	1	0	0	0	0	0
1	0	0	0	0	1	1	0	2	1	1	0	0	0	0
1	0	1	0	1	1	0	0	3	1	1	1	0	0	0
1	0	1	0	0	1	1	0	3	1	1	1	0	0	0
1	0	0	0	1	1	1	0	3	1	1	1	0	0	0
1	0	0	0	0	1	1	0	2	1	1	0	0	0	0
1	0	1	0	0	1	0	0	2	1	1	0	0	0	0
1	0	0	1	0	1	0	0	2	1	1	0	0	0	0
1	0	0	0	1	1	0	0	2	1	1	0	0	0	0
1	0	0	0	0	0	0	0	0	0	0	0	0	0	0
1	0	1	0	0	1	1	0	3	1	1	1	0	0	0
1	1	1	0	1	0	1	1	4	1	1	1	1	0	0
1	0	0	0	1	1	0	0	2	1	1	0	0	0	0
1	0	1	0	0	1	0	0	2	1	1	0	0	0	0
1	0	0	0	0	0	1	0	1	1	0	0	0	0	0
1	1	1	0	1	1	1	0	4	1	1	1	1	0	0
1	0	1	0	0	0	1	1	3	1	1	1	0	0	0
1	0	1	0	0	0	1	0	2	1	1	0	0	0	0
1	0	1	0	0	1	1	0	3	1	1	1	0	0	0
1	1	0	0	0	1	1	0	2	1	1	0	0	0	0
1	1	0	0	0	1	0	0	1	1	0	0	0	0	0
1	1	0	0	1	1	0	0	2	1	1	0	0	0	0
1	0	0	0	1	1	1	0	3	1	1	1	0	0	0
1	1	0	0	1	1	1	0	3	1	1	1	0	0	0
1	0	0	0	0	1	0	0	1	1	0	0	0	0	0
1	0	1	0	0	1	0	0	2	1	1	0	0	0	0
1	0	1	0	1	0	0	0	2	1	1	0	0	0	0
1	0	1	0	1	1	0	1	4	1	1	1	1	0	0
1	1	1	0	1	0	1	1	4	1	1	1	1	0	0
1	1	0	0	1	1	1	1	4	1	1	1	1	0	0
1	1	1	0	0	0	1	0	2	1	1	0	0	0	0
1	0	0	0	0	0	1	1	2	1	1	0	0	0	0
1	0	1	0	0	1	0	0	2	1	1	0	0	0	0
1	0	0	0	0	0	0	0	0	0	0	0	0	0	0
1	1	1	0	1	1	1	0	4	1	1	1	1	0	0
1	1	0	0	1	0	0	0	1	1	0	0	0	0	0
1	1	0	0	1	1	0	0	2	1	1	0	0	0	0
1	0	0	0	0	0	0	0	0	0	0	0	0	0	0
1	1	1	0	1	1	0	0	3	1	1	1	0	0	0
1	0	0	0	0	1	1	0	2	1	1	0	0	0	0
1	0	1	0	1	1	1	0	4	1	1	1	1	0	0
1	0	1	0	0	1	0	0	2	1	1	0	0	0	0
1	1	1	0	1	0	0	0	2	1	1	0	0	0	0
1	0	0	0	0	1	1	0	2	1	1	0	0	0	0
1	0	1	0	0	1	1	0	3	1	1	1	0	0	0
1	0	1	0	0	0	0	0	1	1	0	0	0	0	0
1	0	0	0	1	0	0	1	2	1	1	0	0	0	0
1	0	1	0	1	0	0	0	2	1	1	0	0	0	0
1	0	1	0	0	1	0	0	2	1	1	0	0	0	0
1	0	1	0	1	1	0	0	3	1	1	1	0	0	0
1	0	0	0	0	1	0	0	1	1	0	0	0	0	0
1	0	1	0	0	0	0	0	1	1	0	0	0	0	0
1	1	1	0	0	0	0	0	1	1	0	0	0	0	0
1	0	1	0	0	1	0	0	2	1	1	0	0	0	0
1	0	0	0	0	1	0	0	1	1	0	0	0	0	0
1	0	1	0	1	1	1	0	4	1	1	1	1	0	0
1	0	1	0	0	1	0	1	3	1	1	1	0	0	0
1	0	1	0	0	1	1	0	3	1	1	1	0	0	0
1	1	0	0	1	1	1	1	4	1	1	1	1	0	0
1	0	0	0	0	0	1	0	1	1	0	0	0	0	0
1	0	0	1	1	0	0	1	3	1	1	1	0	0	0
1	0	1	0	1	0	0	1	3	1	1	1	0	0	0
1	0	0	1	0	1	1	0	3	1	1	1	0	0	0
1	0	1	0	1	0	0	0	2	1	1	0	0	0	0
1	0	0	0	0	0	0	0	0	0	0	0	0	0	0
1	0	1	0	0	1	1	0	3	1	1	1	0	0	0
1	1	0	0	0	0	1	0	1	1	0	0	0	0	0
1	0	0	0	1	1	1	0	3	1	1	1	0	0	0
1	1	0	0	0	1	0	0	1	1	0	0	0	0	0
1	0	1	0	1	0	1	0	3	1	1	1	0	0	0
1	0	0	0	0	0	1	0	1	1	0	0	0	0	0
1	1	1	0	0	1	1	0	3	1	1	1	0	0	0
1	0	1	0	1	1	0	0	3	1	1	1	0	0	0
1	0	0	0	1	1	1	1	4	1	1	1	1	0	0
1	0	0	0	0	1	1	0	2	1	1	0	0	0	0
1	1	0	0	1	1	0	0	2	1	1	0	0	0	0
1	0	0	0	1	0	0	0	1	1	0	0	0	0	0
1	1	1	0	0	1	0	1	3	1	1	1	0	0	0
1	0	0	0	0	1	0	0	1	1	0	0	0	0	0
1	1	1	0	0	1	1	0	3	1	1	1	0	0	0
1	0	0	0	0	1	1	0	2	1	1	0	0	0	0
1	1	1	0	1	0	1	0	3	1	1	1	0	0	0
1	0	1	0	1	1	0	0	3	1	1	1	0	0	0
1	1	1	0	0	1	0	0	2	1	1	0	0	0	0
1	0	1	0	0	0	0	0	1	1	0	0	0	0	0
1	0	1	0	0	1	0	0	2	1	1	0	0	0	0
1	1	0	1	1	1	1	1	5	1	1	1	1	1	0
1	1	0	0	1	0	1	0	2	1	1	0	0	0	0
1	0	0	0	1	0	0	0	1	1	0	0	0	0	0
1	0	0	0	0	1	0	0	1	1	0	0	0	0	0
1	0	1	0	0	0	0	0	1	1	0	0	0	0	0
1	0	1	0	0	1	1	0	3	1	1	1	0	0	0
1	1	0	0	1	1	1	0	3	1	1	1	0	0	0
1	0	0	0	0	0	0	0	0	0	0	0	0	0	0
1	1	1	0	0	1	0	1	3	1	1	1	0	0	0
1	0	0	0	1	1	0	0	2	1	1	0	0	0	0
1	1	1	0	0	1	1	0	3	1	1	1	0	0	0
1	0	0	0	0	0	1	0	1	1	0	0	0	0	0
1	0	1	0	0	0	1	0	2	1	1	0	0	0	0
1	1	0	0	1	1	1	0	3	1	1	1	0	0	0
1	0	0	1	0	1	0	1	3	1	1	1	0	0	0
1	0	0	0	0	0	1	0	1	1	0	0	0	0	0
1	1	1	0	1	1	1	1	5	1	1	1	1	1	0
1	0	1	0	1	1	0	0	3	1	1	1	0	0	0
1	1	0	1	1	1	1	0	4	1	1	1	1	0	0
1	0	0	0	1	1	0	0	2	1	1	0	0	0	0
1	1	0	0	1	0	0	0	1	1	0	0	0	0	0
1	0	0	1	1	0	0	0	2	1	1	0	0	0	0
1	0	0	0	0	1	0	0	1	1	0	0	0	0	0
1	0	1	0	1	1	1	0	4	1	1	1	1	0	0
1	0	0	0	0	1	1	0	2	1	1	0	0	0	0
1	0	0	0	1	1	0	0	2	1	1	0	0	0	0
1	0	1	0	0	1	0	0	2	1	1	0	0	0	0
1	0	1	0	1	1	1	0	4	1	1	1	1	0	0
1	0	1	0	0	0	0	0	1	1	0	0	0	0	0
1	0	0	0	1	0	0	0	1	1	0	0	0	0	0
1	0	0	0	0	1	1	0	2	1	1	0	0	0	0
1	0	0	0	1	1	1	0	3	1	1	1	0	0	0
1	0	1	0	1	0	0	0	2	1	1	0	0	0	0
1	0	1	0	0	1	0	0	2	1	1	0	0	0	0
1	1	1	0	1	1	0	1	4	1	1	1	1	0	0
1	0	1	0	1	1	0	0	3	1	1	1	0	0	0
1	0	1	0	0	0	1	0	2	1	1	0	0	0	0
1	0	0	0	1	1	0	1	3	1	1	1	0	0	0
1	1	1	0	0	1	1	0	3	1	1	1	0	0	0
1	0	1	0	0	1	1	0	3	1	1	1	0	0	0
1	1	0	1	0	1	1	0	3	1	1	1	0	0	0
1	0	1	0	0	1	0	0	2	1	1	0	0	0	0
1	0	0	0	1	1	0	0	2	1	1	0	0	0	0
1	0	0	0	1	1	0	0	2	1	1	0	0	0	0
1	1	1	0	0	1	1	0	3	1	1	1	0	0	0
1	0	0	0	0	0	0	0	0	0	0	0	0	0	0
1	1	1	0	1	0	1	1	4	1	1	1	1	0	0
1	1	1	0	1	0	1	0	3	1	1	1	0	0	0
1	1	1	0	1	1	1	0	4	1	1	1	1	0	0
1	0	0	0	0	1	0	0	1	1	0	0	0	0	0
1	0	0	0	0	0	0	0	0	0	0	0	0	0	0
1	0	0	0	0	1	0	0	1	1	0	0	0	0	0
1	1	0	1	0	1	1	0	3	1	1	1	0	0	0
1	0	0	0	1	1	0	0	2	1	1	0	0	0	0
1	1	1	0	1	0	1	0	3	1	1	1	0	0	0
1	0	0	0	1	1	0	0	2	1	1	0	0	0	0
1	1	0	0	0	0	0	1	1	1	0	0	0	0	0
1	0	0	0	0	1	0	0	1	1	0	0	0	0	0
1	1	0	0	1	1	1	1	4	1	1	1	1	0	0
1	0	0	1	1	1	1	0	4	1	1	1	1	0	0
1	0	0	0	0	0	1	0	1	1	0	0	0	0	0
1	0	1	0	1	1	1	0	4	1	1	1	1	0	0
1	0	1	0	0	0	0	0	1	1	0	0	0	0	0
1	0	0	0	0	1	0	0	1	1	0	0	0	0	0
1	0	0	0	1	1	1	0	3	1	1	1	0	0	0
1	1	0	0	1	1	1	0	3	1	1	1	0	0	0
1	1	1	0	0	1	1	0	3	1	1	1	0	0	0
1	1	0	1	1	1	0	0	3	1	1	1	0	0	0
1	1	0	0	1	0	0	0	1	1	0	0	0	0	0
1	0	0	0	1	1	0	0	2	1	1	0	0	0	0
1	0	0	0	0	1	0	0	1	1	0	0	0	0	0
1	0	0	0	1	1	1	0	3	1	1	1	0	0	0
1	0	1	0	0	1	1	0	3	1	1	1	0	0	0
1	1	0	0	1	1	1	0	3	1	1	1	0	0	0
1	1	0	0	1	1	1	0	3	1	1	1	0	0	0
1	1	0	0	1	1	0	1	3	1	1	1	0	0	0
1	0	0	0	1	1	0	1	3	1	1	1	0	0	0
1	0	1	0	1	1	0	0	3	1	1	1	0	0	0
1	0	1	0	0	1	1	0	3	1	1	1	0	0	0
1	1	1	0	0	1	1	0	3	1	1	1	0	0	0
1	1	1	0	1	1	1	1	5	1	1	1	1	1	0
1	0	1	0	0	1	1	0	3	1	1	1	0	0	0
1	0	0	0	0	0	1	1	2	1	1	0	0	0	0
1	0	1	0	0	1	0	0	2	1	1	0	0	0	0
1	0	0	0	1	0	0	0	1	1	0	0	0	0	0
1	0	1	0	0	0	0	0	1	1	0	0	0	0	0
1	0	1	0	0	1	1	0	3	1	1	1	0	0	0
1	1	1	0	0	1	1	0	3	1	1	1	0	0	0
1	0	0	0	0	1	1	0	2	1	1	0	0	0	0
1	1	0	0	0	1	0	0	1	1	0	0	0	0	0
1	0	1	0	0	1	0	0	2	1	1	0	0	0	0
1	0	0	0	0	1	1	0	2	1	1	0	0	0	0
1	0	0	0	0	1	0	0	1	1	0	0	0	0	0
1	0	1	0	0	1	0	0	2	1	1	0	0	0	0
1	0	1	0	1	0	0	0	2	1	1	0	0	0	0
1	1	0	0	0	1	1	0	2	1	1	0	0	0	0
1	1	1	0	0	1	1	0	3	1	1	1	0	0	0
1	0	1	0	0	1	1	0	3	1	1	1	0	0	0
1	0	0	0	1	1	0	0	2	1	1	0	0	0	0
1	1	1	0	0	0	1	0	2	1	1	0	0	0	0
1	1	0	0	0	1	0	0	1	1	0	0	0	0	0
1	0	0	0	1	1	1	0	3	1	1	1	0	0	0
1	0	0	0	0	1	0	0	1	1	0	0	0	0	0
1	0	1	0	0	0	1	0	2	1	1	0	0	0	0
1	0	1	0	1	1	1	0	4	1	1	1	1	0	0
1	0	1	0	1	1	0	0	3	1	1	1	0	0	0
1	0	1	0	0	1	1	0	3	1	1	1	0	0	0
1	0	0	0	1	0	0	1	2	1	1	0	0	0	0
1	0	0	0	0	1	1	0	2	1	1	0	0	0	0
1	0	1	0	0	1	0	0	2	1	1	0	0	0	0
1	0	1	0	0	1	1	0	3	1	1	1	0	0	0
1	0	0	0	0	1	0	0	1	1	0	0	0	0	0
1	1	1	0	1	1	1	1	5	1	1	1	1	1	0
1	0	0	0	0	0	0	0	0	0	0	0	0	0	0
1	0	0	1	1	1	1	0	4	1	1	1	1	0	0
1	1	1	0	1	1	0	0	3	1	1	1	0	0	0
1	0	0	0	0	0	0	0	0	0	0	0	0	0	0
1	0	1	0	0	0	0	0	1	1	0	0	0	0	0
1	1	1	0	1	1	0	0	3	1	1	1	0	0	0
1	0	1	0	0	1	0	0	2	1	1	0	0	0	0
1	1	0	0	1	1	1	0	3	1	1	1	0	0	0
1	0	0	0	0	1	0	0	1	1	0	0	0	0	0
1	0	0	0	1	0	1	0	2	1	1	0	0	0	0
1	1	1	0	1	1	1	0	4	1	1	1	1	0	0
1	0	0	0	0	1	1	0	2	1	1	0	0	0	0
1	1	1	0	0	1	1	1	4	1	1	1	1	0	0
1	0	0	0	0	1	0	0	1	1	0	0	0	0	0
1	0	1	0	1	0	0	0	2	1	1	0	0	0	0
1	0	0	0	0	0	0	0	0	0	0	0	0	0	0
1	1	1	0	1	1	1	0	4	1	1	1	1	0	0
1	1	0	0	0	1	1	0	2	1	1	0	0	0	0
1	0	0	0	1	0	0	0	1	1	0	0	0	0	0
1	0	1	0	0	1	1	0	3	1	1	1	0	0	0
1	0	0	0	1	0	1	0	2	1	1	0	0	0	0
1	1	1	0	1	1	1	0	4	1	1	1	1	0	0
1	0	1	0	1	1	0	0	3	1	1	1	0	0	0
1	1	1	0	1	1	0	0	3	1	1	1	0	0	0
1	1	1	0	0	1	0	0	2	1	1	0	0	0	0
1	1	1	1	0	0	0	0	2	1	1	0	0	0	0
1	1	1	0	0	1	0	0	2	1	1	0	0	0	0
1	1	0	1	1	0	1	1	4	1	1	1	1	0	0
1	1	1	0	0	1	0	0	2	1	1	0	0	0	0
1	1	1	0	0	1	0	0	2	1	1	0	0	0	0
1	1	0	0	0	1	1	0	2	1	1	0	0	0	0
1	0	1	0	0	1	0	0	2	1	1	0	0	0	0
1	0	1	0	0	0	0	0	1	1	0	0	0	0	0
1	1	1	0	1	1	0	0	3	1	1	1	0	0	0
1	0	1	0	0	1	0	0	2	1	1	0	0	0	0
1	1	1	0	1	1	1	1	5	1	1	1	1	1	0
1	1	1	1	0	1	1	0	4	1	1	1	1	0	0
1	1	1	0	0	0	1	0	2	1	1	0	0	0	0
1	1	1	0	1	1	1	1	5	1	1	1	1	1	0
1	0	1	0	0	1	1	0	3	1	1	1	0	0	0
1	1	1	0	1	1	0	1	4	1	1	1	1	0	0
1	1	1	1	0	0	1	0	3	1	1	1	0	0	0
1	1	1	0	0	1	0	0	2	1	1	0	0	0	0
1	0	1	0	1	0	1	0	3	1	1	1	0	0	0
1	0	1	0	1	1	0	0	3	1	1	1	0	0	0
1	0	0	0	0	1	0	0	1	1	0	0	0	0	0
1	0	0	0	0	1	0	0	1	1	0	0	0	0	0
1	0	0	0	1	0	0	0	1	1	0	0	0	0	0
1	1	1	0	1	0	0	0	2	1	1	0	0	0	0
1	1	1	0	0	1	0	0	2	1	1	0	0	0	0
1	0	0	0	1	1	1	0	3	1	1	1	0	0	0
1	1	1	0	0	1	1	1	4	1	1	1	1	0	0
1	1	1	0	1	1	0	0	3	1	1	1	0	0	0
1	0	1	0	1	1	0	0	3	1	1	1	0	0	0
1	0	1	0	1	1	0	0	3	1	1	1	0	0	0
1	1	1	0	1	1	1	0	4	1	1	1	1	0	0
1	1	1	0	1	1	1	0	4	1	1	1	1	0	0
1	0	0	0	0	1	0	0	1	1	0	0	0	0	0
1	1	1	0	0	1	1	0	3	1	1	1	0	0	0
1	0	0	0	0	0	0	0	0	0	0	0	0	0	0
1	0	0	0	1	1	0	0	2	1	1	0	0	0	0
1	1	1	0	0	0	1	0	2	1	1	0	0	0	0
1	1	0	1	1	0	1	0	3	1	1	1	0	0	0
1	0	1	0	1	1	0	0	3	1	1	1	0	0	0
1	0	1	0	1	1	1	0	4	1	1	1	1	0	0
1	0	1	0	0	0	0	0	1	1	0	0	0	0	0
1	0	1	0	1	1	0	0	3	1	1	1	0	0	0
1	0	0	0	1	0	0	0	1	1	0	0	0	0	0
1	0	0	0	0	1	1	0	2	1	1	0	0	0	0
1	0	1	0	0	1	0	0	2	1	1	0	0	0	0
1	0	0	0	0	1	0	0	1	1	0	0	0	0	0
1	0	0	1	0	1	1	0	3	1	1	1	0	0	0
1	0	1	0	0	0	0	0	1	1	0	0	0	0	0
1	0	1	0	0	1	0	0	2	1	1	0	0	0	0
1	0	1	0	0	1	0	0	2	1	1	0	0	0	0
1	1	0	0	1	1	0	1	3	1	1	1	0	0	0
1	0	0	1	0	1	0	0	2	1	1	0	0	0	0
1	0	1	0	1	1	0	0	3	1	1	1	0	0	0
1	1	1	0	0	1	0	0	2	1	1	0	0	0	0
1	1	0	0	1	1	1	0	3	1	1	1	0	0	0
1	0	0	0	1	1	0	0	2	1	1	0	0	0	0
1	1	0	0	1	1	1	0	3	1	1	1	0	0	0
1	0	0	0	1	1	0	0	2	1	1	0	0	0	0
1	1	1	1	1	1	1	1	6	1	1	1	1	1	1
1	0	1	0	0	0	0	1	2	1	1	0	0	0	0
1	1	1	0	0	1	1	0	3	1	1	1	0	0	0
1	0	0	0	0	1	1	0	2	1	1	0	0	0	0
1	0	1	0	1	1	1	0	4	1	1	1	1	0	0
1	0	0	0	0	1	1	0	2	1	1	0	0	0	0
1	1	0	0	1	1	1	1	4	1	1	1	1	0	0
1	1	0	0	1	1	0	1	3	1	1	1	0	0	0
1	0	1	0	0	1	1	0	3	1	1	1	0	0	0
1	0	0	0	0	1	1	0	2	1	1	0	0	0	0
1	0	1	0	0	0	0	0	1	1	0	0	0	0	0
1	0	0	0	0	1	1	0	2	1	1	0	0	0	0
1	0	1	0	1	1	0	1	4	1	1	1	1	0	0
1	0	1	0	1	0	0	0	2	1	1	0	0	0	0
1	0	1	0	0	0	0	0	1	1	0	0	0	0	0
1	0	1	0	0	0	0	0	1	1	0	0	0	0	0
1	1	1	0	1	0	0	1	3	1	1	1	0	0	0
1	0	0	0	0	0	0	0	0	0	0	0	0	0	0
1	1	0	0	0	0	0	0	0	0	0	0	0	0	0
1	0	1	0	0	1	0	0	2	1	1	0	0	0	0
1	0	0	0	0	0	0	0	0	0	0	0	0	0	0
1	0	1	0	1	0	1	0	3	1	1	1	0	0	0
1	1	1	0	1	1	0	0	3	1	1	1	0	0	0
1	0	1	0	0	1	0	0	2	1	1	0	0	0	0
1	1	1	0	0	0	0	0	1	1	0	0	0	0	0
1	0	0	0	1	1	1	0	3	1	1	1	0	0	0
1	0	0	0	0	1	0	1	2	1	1	0	0	0	0
1	0	1	0	0	1	1	0	3	1	1	1	0	0	0
1	0	0	0	0	0	0	0	0	0	0	0	0	0	0
1	1	1	0	1	0	1	0	3	1	1	1	0	0	0
1	0	1	0	1	0	0	1	3	1	1	1	0	0	0
1	0	1	0	0	1	1	0	3	1	1	1	0	0	0
1	0	1	0	1	0	0	0	2	1	1	0	0	0	0
1	1	1	0	1	1	1	0	4	1	1	1	1	0	0
1	0	0	0	1	1	1	0	3	1	1	1	0	0	0
1	0	1	1	1	0	0	0	3	1	1	1	0	0	0
1	0	1	0	1	1	0	0	3	1	1	1	0	0	0
1	0	0	0	0	0	1	0	1	1	0	0	0	0	0
1	0	1	0	0	1	0	0	2	1	1	0	0	0	0
1	1	1	0	1	1	1	0	4	1	1	1	1	0	0
1	0	0	0	0	0	1	0	1	1	0	0	0	0	0
1	0	0	0	0	1	1	0	2	1	1	0	0	0	0
1	1	1	0	0	1	1	0	3	1	1	1	0	0	0
1	0	1	0	1	1	0	0	3	1	1	1	0	0	0
1	0	0	0	0	1	0	0	1	1	0	0	0	0	0
1	0	0	0	0	0	0	0	0	0	0	0	0	0	0
1	0	1	0	1	1	0	0	3	1	1	1	0	0	0
1	0	1	0	1	1	0	0	3	1	1	1	0	0	0
1	0	1	0	0	1	0	0	2	1	1	0	0	0	0
1	1	1	0	0	1	0	0	2	1	1	0	0	0	0
1	0	0	0	0	1	1	0	2	1	1	0	0	0	0
1	1	1	0	0	1	0	0	2	1	1	0	0	0	0
1	0	1	0	0	1	0	0	2	1	1	0	0	0	0
1	0	1	0	1	0	0	0	2	1	1	0	0	0	0
1	0	1	0	1	1	1	0	4	1	1	1	1	0	0
1	1	1	0	0	1	0	0	2	1	1	0	0	0	0
1	0	1	0	1	1	0	0	3	1	1	1	0	0	0
1	0	1	0	0	0	0	0	1	1	0	0	0	0	0
1	0	0	0	1	0	0	0	1	1	0	0	0	0	0
1	1	0	1	1	0	1	1	4	1	1	1	1	0	0
1	0	1	0	0	1	0	0	2	1	1	0	0	0	0
1	0	1	0	0	0	1	1	3	1	1	1	0	0	0
1	0	1	0	1	0	0	0	2	1	1	0	0	0	0
1	0	0	0	0	1	1	0	2	1	1	0	0	0	0
1	1	0	1	0	1	1	0	3	1	1	1	0	0	0
1	0	1	0	1	1	0	0	3	1	1	1	0	0	0
1	0	1	0	0	0	1	0	2	1	1	0	0	0	0
1	0	1	0	1	1	0	0	3	1	1	1	0	0	0
1	0	1	0	0	1	1	1	4	1	1	1	1	0	0
1	0	1	0	0	1	0	0	2	1	1	0	0	0	0
1	0	1	0	0	1	0	0	2	1	1	0	0	0	0
1	0	1	0	0	1	1	0	3	1	1	1	0	0	0
1	1	1	0	1	1	0	0	3	1	1	1	0	0	0
1	0	1	0	1	1	1	0	4	1	1	1	1	0	0
1	0	0	0	0	1	0	0	1	1	0	0	0	0	0
1	1	0	0	1	0	1	1	3	1	1	1	0	0	0
1	0	0	0	0	0	1	0	1	1	0	0	0	0	0
1	1	0	0	0	1	1	0	2	1	1	0	0	0	0
1	1	1	0	0	0	0	0	1	1	0	0	0	0	0
1	1	0	0	0	1	1	0	2	1	1	0	0	0	0
1	1	1	0	0	1	0	0	2	1	1	0	0	0	0
1	0	0	0	0	1	1	0	2	1	1	0	0	0	0
1	0	1	0	0	1	0	0	2	1	1	0	0	0	0
1	0	0	0	1	1	0	0	2	1	1	0	0	0	0
1	0	0	0	1	0	0	0	1	1	0	0	0	0	0
1	1	1	0	1	0	1	1	4	1	1	1	1	0	0
1	0	1	0	0	0	1	0	2	1	1	0	0	0	0
1	0	0	0	0	1	0	0	1	1	0	0	0	0	0
1	1	1	0	1	0	1	0	3	1	1	1	0	0	0
1	1	0	0	0	1	0	0	1	1	0	0	0	0	0
1	0	1	0	1	0	0	0	2	1	1	0	0	0	0
1	1	1	0	1	1	1	1	5	1	1	1	1	1	0
1	0	1	0	0	1	1	0	3	1	1	1	0	0	0
1	1	1	0	1	0	0	1	3	1	1	1	0	0	0
1	0	0	0	0	0	0	0	0	0	0	0	0	0	0
1	1	0	0	0	1	0	0	1	1	0	0	0	0	0
1	0	0	0	0	1	1	0	2	1	1	0	0	0	0
1	0	1	0	0	1	0	0	2	1	1	0	0	0	0
1	0	0	0	0	1	0	0	1	1	0	0	0	0	0
1	1	0	0	0	1	0	0	1	1	0	0	0	0	0
1	0	1	0	0	1	0	0	2	1	1	0	0	0	0
1	0	1	0	0	1	0	0	2	1	1	0	0	0	0
1	0	0	0	1	0	0	0	1	1	0	0	0	0	0
1	0	1	0	1	0	0	0	2	1	1	0	0	0	0
1	1	0	0	1	0	1	1	3	1	1	1	0	0	0
1	1	1	0	1	0	0	1	3	1	1	1	0	0	0
1	1	0	0	0	1	1	0	2	1	1	0	0	0	0
1	1	0	1	1	1	1	1	5	1	1	1	1	1	0
1	1	0	0	1	1	1	1	4	1	1	1	1	0	0
1	0	0	0	0	0	0	1	1	1	0	0	0	0	0
1	0	1	0	1	1	0	0	3	1	1	1	0	0	0
1	1	1	0	1	1	0	0	3	1	1	1	0	0	0
1	0	0	0	0	1	0	0	1	1	0	0	0	0	0
1	0	0	0	0	1	0	0	1	1	0	0	0	0	0
1	0	0	0	0	1	0	0	1	1	0	0	0	0	0
2	0	1	0	1	0	0	0	2	1	1	0	0	0	0
2	0	1	0	1	0	0	0	2	1	1	0	0	0	0
2	0	1	0	0	1	0	0	2	1	1	0	0	0	0
2	0	0	0	0	1	0	0	1	1	0	0	0	0	0
2	0	0	0	1	0	1	0	2	1	1	0	0	0	0
2	0	1	1	1	0	0	0	3	1	1	1	0	0	0
2	0	1	0	1	1	1	0	4	1	1	1	1	0	0
2	1	1	0	0	1	1	0	3	1	1	1	0	0	0
2	0	0	0	0	1	0	0	1	1	0	0	0	0	0
2	0	0	0	0	1	1	0	2	1	1	0	0	0	0
2	0	1	0	0	0	0	0	1	1	0	0	0	0	0
2	0	1	0	0	1	1	0	3	1	1	1	0	0	0
2	0	1	0	1	1	1	0	4	1	1	1	1	0	0
2	1	0	0	1	1	0	0	2	1	1	0	0	0	0
2	1	1	0	0	1	0	1	3	1	1	1	0	0	0
2	1	1	0	0	1	0	0	2	1	1	0	0	0	0
2	0	1	0	0	0	0	0	1	1	0	0	0	0	0
2	0	0	0	0	0	1	0	1	1	0	0	0	0	0
2	0	1	0	0	1	0	0	2	1	1	0	0	0	0
2	0	0	0	1	1	0	1	3	1	1	1	0	0	0
2	1	1	0	1	1	1	0	4	1	1	1	1	0	0
2	1	1	0	0	0	0	0	1	1	0	0	0	0	0
2	0	0	0	0	1	1	0	2	1	1	0	0	0	0
2	0	1	0	0	0	0	0	1	1	0	0	0	0	0
2	0	0	0	0	1	0	0	1	1	0	0	0	0	0
2	1	1	0	1	1	0	0	3	1	1	1	0	0	0
2	0	1	0	0	0	1	0	2	1	1	0	0	0	0
2	0	1	0	1	0	0	1	3	1	1	1	0	0	0
2	0	0	0	0	0	0	0	0	0	0	0	0	0	0
2	0	1	0	0	0	0	0	1	1	0	0	0	0	0
2	0	1	0	1	1	0	0	3	1	1	1	0	0	0
2	1	1	0	1	1	0	0	3	1	1	1	0	0	0
2	0	0	0	0	1	0	0	1	1	0	0	0	0	0
2	0	1	0	1	0	0	0	2	1	1	0	0	0	0
2	1	1	0	0	0	0	0	1	1	0	0	0	0	0
2	0	1	0	0	1	0	0	2	1	1	0	0	0	0
2	1	1	0	0	0	0	0	1	1	0	0	0	0	0
2	1	0	0	0	1	1	0	2	1	1	0	0	0	0
2	0	1	0	0	0	0	0	1	1	0	0	0	0	0
2	0	1	0	0	1	0	0	2	1	1	0	0	0	0
2	0	0	0	1	1	1	0	3	1	1	1	0	0	0
2	0	0	0	1	0	0	0	1	1	0	0	0	0	0
2	0	0	0	1	1	0	0	2	1	1	0	0	0	0
2	0	0	0	0	1	1	0	2	1	1	0	0	0	0
2	0	1	0	0	1	1	0	3	1	1	1	0	0	0
2	1	1	0	1	1	0	0	3	1	1	1	0	0	0
2	0	0	0	0	1	1	0	2	1	1	0	0	0	0
2	0	1	0	0	0	0	0	1	1	0	0	0	0	0
2	0	1	0	0	0	0	0	1	1	0	0	0	0	0
2	0	0	0	0	1	0	1	2	1	1	0	0	0	0
2	0	1	0	1	1	1	0	4	1	1	1	1	0	0
2	1	0	1	1	1	0	0	3	1	1	1	0	0	0
2	0	1	0	1	1	1	0	4	1	1	1	1	0	0
2	0	1	0	0	1	1	0	3	1	1	1	0	0	0
2	0	1	0	1	0	0	0	2	1	1	0	0	0	0
2	0	1	0	0	1	1	0	3	1	1	1	0	0	0
2	0	0	0	1	0	1	0	2	1	1	0	0	0	0
2	1	0	0	1	1	1	0	3	1	1	1	0	0	0
2	1	0	0	1	1	1	0	3	1	1	1	0	0	0
2	0	1	0	0	1	0	0	2	1	1	0	0	0	0
2	0	0	0	1	0	1	0	2	1	1	0	0	0	0
2	0	1	0	0	1	0	0	2	1	1	0	0	0	0
2	0	0	0	0	1	1	0	2	1	1	0	0	0	0
2	1	0	0	0	1	0	0	1	1	0	0	0	0	0
2	1	1	0	0	0	1	0	2	1	1	0	0	0	0
2	1	1	0	1	1	1	0	4	1	1	1	1	0	0
2	0	1	0	0	1	0	1	3	1	1	1	0	0	0
2	0	1	0	1	0	1	0	3	1	1	1	0	0	0
2	0	0	0	1	1	1	0	3	1	1	1	0	0	0
2	1	1	1	1	0	1	0	4	1	1	1	1	0	0
2	0	0	0	0	1	0	0	1	1	0	0	0	0	0
2	1	1	0	1	1	1	0	4	1	1	1	1	0	0
2	1	1	0	0	0	1	0	2	1	1	0	0	0	0
2	1	1	0	1	1	0	0	3	1	1	1	0	0	0
2	0	0	0	0	0	0	0	0	0	0	0	0	0	0
2	0	1	0	1	0	0	0	2	1	1	0	0	0	0
2	1	1	0	0	1	0	1	3	1	1	1	0	0	0
2	1	1	0	1	1	0	0	3	1	1	1	0	0	0
2	0	0	0	1	0	1	0	2	1	1	0	0	0	0
2	1	1	0	1	1	0	0	3	1	1	1	0	0	0
2	0	1	0	1	1	1	1	5	1	1	1	1	1	0
2	0	1	0	0	1	1	0	3	1	1	1	0	0	0
2	0	0	0	0	1	1	0	2	1	1	0	0	0	0
2	0	0	0	0	1	1	1	3	1	1	1	0	0	0
2	0	1	0	1	1	0	0	3	1	1	1	0	0	0
2	1	1	0	1	1	0	0	3	1	1	1	0	0	0
2	1	0	1	1	1	0	0	3	1	1	1	0	0	0
2	0	1	0	0	1	0	0	2	1	1	0	0	0	0
2	0	1	0	1	1	1	0	4	1	1	1	1	0	0
2	1	0	1	0	1	0	0	2	1	1	0	0	0	0
2	1	1	0	0	1	1	0	3	1	1	1	0	0	0
2	1	0	0	1	1	0	0	2	1	1	0	0	0	0
2	0	0	0	1	1	0	0	2	1	1	0	0	0	0
2	0	1	0	0	1	0	0	2	1	1	0	0	0	0
2	0	1	0	0	1	0	0	2	1	1	0	0	0	0
2	0	1	0	0	1	0	0	2	1	1	0	0	0	0
2	0	0	0	1	1	0	0	2	1	1	0	0	0	0
2	0	0	0	0	1	0	0	1	1	0	0	0	0	0
2	0	1	0	0	0	0	0	1	1	0	0	0	0	0
2	0	0	0	0	1	0	0	1	1	0	0	0	0	0
2	0	0	0	0	1	0	0	1	1	0	0	0	0	0
2	0	0	0	0	0	1	0	1	1	0	0	0	0	0
2	0	0	0	0	1	1	0	2	1	1	0	0	0	0
2	1	0	0	0	0	0	0	0	0	0	0	0	0	0
2	0	1	0	1	1	1	0	4	1	1	1	1	0	0
2	0	0	0	1	1	0	1	3	1	1	1	0	0	0
2	0	1	0	0	1	1	0	3	1	1	1	0	0	0
2	0	0	0	1	0	0	0	1	1	0	0	0	0	0
2	0	0	0	0	0	1	0	1	1	0	0	0	0	0
2	1	1	0	1	0	0	0	2	1	1	0	0	0	0
2	0	0	0	1	1	0	0	2	1	1	0	0	0	0
2	0	0	0	0	0	1	0	1	1	0	0	0	0	0
2	0	1	0	1	0	0	1	3	1	1	1	0	0	0
2	0	0	0	0	0	1	0	1	1	0	0	0	0	0
2	0	1	0	0	1	0	0	2	1	1	0	0	0	0
2	0	0	0	1	1	0	1	3	1	1	1	0	0	0
2	0	1	0	1	0	0	0	2	1	1	0	0	0	0
2	0	0	0	1	1	1	1	4	1	1	1	1	0	0
2	1	0	0	1	1	1	0	3	1	1	1	0	0	0
2	1	0	1	1	0	0	0	2	1	1	0	0	0	0
2	0	0	0	0	1	1	0	2	1	1	0	0	0	0
2	0	0	1	0	0	1	0	2	1	1	0	0	0	0
2	0	1	0	1	0	1	0	3	1	1	1	0	0	0
2	0	0	0	0	1	1	1	3	1	1	1	0	0	0
2	0	0	0	0	1	0	0	1	1	0	0	0	0	0
2	1	1	0	1	1	0	0	3	1	1	1	0	0	0
2	1	1	0	0	1	1	0	3	1	1	1	0	0	0
2	0	0	0	0	1	0	0	1	1	0	0	0	0	0
2	1	1	1	1	1	0	0	4	1	1	1	1	0	0
2	1	1	0	0	1	0	0	2	1	1	0	0	0	0
2	1	0	0	1	1	1	0	3	1	1	1	0	0	0
2	0	0	0	1	0	0	0	1	1	0	0	0	0	0
2	0	1	0	0	0	0	0	1	1	0	0	0	0	0
2	1	1	0	1	0	0	0	2	1	1	0	0	0	0
2	1	0	0	0	1	1	1	3	1	1	1	0	0	0
2	0	1	0	0	0	0	0	1	1	0	0	0	0	0
2	0	0	1	1	1	1	0	4	1	1	1	1	0	0
2	1	1	0	0	1	0	0	2	1	1	0	0	0	0
2	0	0	0	1	1	1	1	4	1	1	1	1	0	0
2	0	1	1	1	0	0	0	3	1	1	1	0	0	0
2	1	0	0	1	0	0	0	1	1	0	0	0	0	0
2	0	0	0	1	0	0	0	1	1	0	0	0	0	0
2	0	0	0	0	1	1	0	2	1	1	0	0	0	0
2	0	1	0	1	1	0	0	3	1	1	1	0	0	0
2	0	1	0	0	1	1	0	3	1	1	1	0	0	0
2	0	0	0	1	1	1	0	3	1	1	1	0	0	0
2	0	0	0	0	1	1	0	2	1	1	0	0	0	0
2	0	1	0	0	1	0	0	2	1	1	0	0	0	0
2	0	0	1	0	1	0	0	2	1	1	0	0	0	0
2	0	0	0	1	1	0	0	2	1	1	0	0	0	0
2	0	0	0	0	0	0	0	0	0	0	0	0	0	0
2	0	1	0	0	1	1	0	3	1	1	1	0	0	0
2	1	1	0	1	0	1	1	4	1	1	1	1	0	0
2	0	0	0	1	1	0	0	2	1	1	0	0	0	0
2	0	1	0	0	1	0	0	2	1	1	0	0	0	0
2	0	0	0	0	0	1	0	1	1	0	0	0	0	0
2	1	1	0	1	1	1	0	4	1	1	1	1	0	0
2	0	1	0	0	0	1	1	3	1	1	1	0	0	0
2	0	1	0	0	0	1	0	2	1	1	0	0	0	0
2	0	1	0	0	1	1	0	3	1	1	1	0	0	0
2	1	0	0	0	1	1	0	2	1	1	0	0	0	0
2	1	0	0	0	1	0	0	1	1	0	0	0	0	0
2	1	0	0	1	1	0	0	2	1	1	0	0	0	0
2	0	0	0	1	1	1	0	3	1	1	1	0	0	0
2	1	0	0	1	1	1	0	3	1	1	1	0	0	0
2	0	0	0	0	1	0	0	1	1	0	0	0	0	0
2	0	1	0	0	1	0	0	2	1	1	0	0	0	0
2	0	1	0	1	0	0	0	2	1	1	0	0	0	0
2	0	1	0	1	1	0	1	4	1	1	1	1	0	0
2	1	1	0	1	0	1	1	4	1	1	1	1	0	0
2	1	0	0	1	1	1	1	4	1	1	1	1	0	0
2	1	1	0	0	0	1	0	2	1	1	0	0	0	0
2	0	0	0	0	0	1	1	2	1	1	0	0	0	0
2	0	1	0	0	1	0	0	2	1	1	0	0	0	0
2	0	0	0	0	0	0	0	0	0	0	0	0	0	0
2	1	1	0	1	1	1	0	4	1	1	1	1	0	0
2	1	0	0	1	0	0	0	1	1	0	0	0	0	0
2	1	0	0	1	1	0	0	2	1	1	0	0	0	0
2	0	0	0	0	0	0	0	0	0	0	0	0	0	0
2	1	1	0	1	1	0	0	3	1	1	1	0	0	0
2	0	0	0	0	1	1	0	2	1	1	0	0	0	0
2	0	1	0	1	1	1	0	4	1	1	1	1	0	0
2	0	1	0	0	1	0	0	2	1	1	0	0	0	0
2	1	1	0	1	0	0	0	2	1	1	0	0	0	0
2	0	0	0	0	1	1	0	2	1	1	0	0	0	0
2	0	1	0	0	1	1	0	3	1	1	1	0	0	0
2	0	1	0	0	0	0	0	1	1	0	0	0	0	0
2	0	0	0	1	0	0	1	2	1	1	0	0	0	0
2	0	1	0	1	0	0	0	2	1	1	0	0	0	0
2	0	1	0	0	1	0	0	2	1	1	0	0	0	0
2	0	1	0	1	1	0	0	3	1	1	1	0	0	0
2	0	0	0	0	1	0	0	1	1	0	0	0	0	0
2	0	1	0	0	0	0	0	1	1	0	0	0	0	0
2	1	1	0	0	0	0	0	1	1	0	0	0	0	0
2	0	1	0	0	1	0	0	2	1	1	0	0	0	0
2	0	0	0	0	1	0	0	1	1	0	0	0	0	0
2	0	1	0	1	1	1	0	4	1	1	1	1	0	0
2	0	1	0	0	1	0	1	3	1	1	1	0	0	0
2	0	1	0	0	1	1	0	3	1	1	1	0	0	0
2	1	0	0	1	1	1	1	4	1	1	1	1	0	0
2	0	0	0	0	0	1	0	1	1	0	0	0	0	0
2	0	0	1	1	0	0	1	3	1	1	1	0	0	0
2	0	1	0	1	0	0	1	3	1	1	1	0	0	0
2	0	0	1	0	1	1	0	3	1	1	1	0	0	0
2	0	1	0	1	0	0	0	2	1	1	0	0	0	0
2	0	0	0	0	0	0	0	0	0	0	0	0	0	0
2	0	1	0	0	1	1	0	3	1	1	1	0	0	0
2	1	0	0	0	0	1	0	1	1	0	0	0	0	0
2	0	0	0	1	1	1	0	3	1	1	1	0	0	0
2	1	0	0	0	1	0	0	1	1	0	0	0	0	0
2	0	1	0	1	0	1	0	3	1	1	1	0	0	0
2	0	0	0	0	0	1	0	1	1	0	0	0	0	0
2	1	1	0	0	1	1	0	3	1	1	1	0	0	0
2	0	1	0	1	1	0	0	3	1	1	1	0	0	0
2	0	0	0	1	1	1	1	4	1	1	1	1	0	0
2	0	0	0	0	1	1	0	2	1	1	0	0	0	0
2	1	0	0	1	1	0	0	2	1	1	0	0	0	0
2	0	0	0	1	0	0	0	1	1	0	0	0	0	0
2	1	1	0	0	1	0	1	3	1	1	1	0	0	0
2	0	0	0	0	1	0	0	1	1	0	0	0	0	0
2	1	1	0	0	1	1	0	3	1	1	1	0	0	0
2	0	0	0	0	1	1	0	2	1	1	0	0	0	0
2	1	1	0	1	0	1	0	3	1	1	1	0	0	0
2	0	1	0	1	1	0	0	3	1	1	1	0	0	0
2	1	1	0	0	1	0	0	2	1	1	0	0	0	0
2	0	1	0	0	0	0	0	1	1	0	0	0	0	0
2	0	1	0	0	1	0	0	2	1	1	0	0	0	0
2	1	0	1	1	1	1	1	5	1	1	1	1	1	0
2	1	0	0	1	0	1	0	2	1	1	0	0	0	0
2	0	0	0	1	0	0	0	1	1	0	0	0	0	0
2	0	0	0	0	1	0	0	1	1	0	0	0	0	0
2	0	1	0	0	0	0	0	1	1	0	0	0	0	0
2	0	1	0	0	1	1	0	3	1	1	1	0	0	0
2	1	0	0	1	1	1	0	3	1	1	1	0	0	0
2	0	0	0	0	0	0	0	0	0	0	0	0	0	0
2	1	1	0	0	1	0	1	3	1	1	1	0	0	0
2	0	0	0	1	1	0	0	2	1	1	0	0	0	0
2	1	1	0	0	1	1	0	3	1	1	1	0	0	0
2	0	0	0	0	0	1	0	1	1	0	0	0	0	0
2	0	1	0	0	0	1	0	2	1	1	0	0	0	0
2	1	0	0	1	1	1	0	3	1	1	1	0	0	0
2	0	0	1	0	1	0	1	3	1	1	1	0	0	0
2	0	0	0	0	0	1	0	1	1	0	0	0	0	0
2	1	1	0	1	1	1	1	5	1	1	1	1	1	0
2	0	1	0	1	1	0	0	3	1	1	1	0	0	0
2	1	0	1	1	1	1	0	4	1	1	1	1	0	0
2	0	0	0	1	1	0	0	2	1	1	0	0	0	0
2	1	0	0	1	0	0	0	1	1	0	0	0	0	0
2	0	0	1	1	0	0	0	2	1	1	0	0	0	0
2	0	0	0	0	1	0	0	1	1	0	0	0	0	0
2	0	1	0	1	1	1	0	4	1	1	1	1	0	0
2	0	0	0	0	1	1	0	2	1	1	0	0	0	0
2	0	0	0	1	1	0	0	2	1	1	0	0	0	0
2	0	1	0	0	1	0	0	2	1	1	0	0	0	0
2	0	1	0	1	1	1	0	4	1	1	1	1	0	0
2	0	1	0	0	0	0	0	1	1	0	0	0	0	0
2	0	0	0	1	0	0	0	1	1	0	0	0	0	0
2	0	0	0	0	1	1	0	2	1	1	0	0	0	0
2	0	0	0	1	1	1	0	3	1	1	1	0	0	0
2	0	1	0	1	0	0	0	2	1	1	0	0	0	0
2	0	1	0	0	1	0	0	2	1	1	0	0	0	0
2	1	1	0	1	1	0	1	4	1	1	1	1	0	0
2	0	1	0	1	1	0	0	3	1	1	1	0	0	0
2	0	1	0	0	0	1	0	2	1	1	0	0	0	0
2	0	0	0	1	1	0	1	3	1	1	1	0	0	0
2	1	1	0	0	1	1	0	3	1	1	1	0	0	0
2	0	1	0	0	1	1	0	3	1	1	1	0	0	0
2	1	0	1	0	1	1	0	3	1	1	1	0	0	0
2	0	1	0	0	1	0	0	2	1	1	0	0	0	0
2	0	0	0	1	1	0	0	2	1	1	0	0	0	0
2	0	0	0	1	1	0	0	2	1	1	0	0	0	0
2	1	1	0	0	1	1	0	3	1	1	1	0	0	0
2	0	0	0	0	0	0	0	0	0	0	0	0	0	0
2	1	1	0	1	0	1	1	4	1	1	1	1	0	0
2	1	1	0	1	0	1	0	3	1	1	1	0	0	0
2	1	1	0	1	1	1	0	4	1	1	1	1	0	0
2	0	0	0	0	1	0	0	1	1	0	0	0	0	0
2	0	0	0	0	0	0	0	0	0	0	0	0	0	0
2	0	0	0	0	1	0	0	1	1	0	0	0	0	0
2	1	0	1	0	1	1	0	3	1	1	1	0	0	0
2	0	0	0	1	1	0	0	2	1	1	0	0	0	0
2	1	1	0	1	0	1	0	3	1	1	1	0	0	0
2	0	0	0	1	1	0	0	2	1	1	0	0	0	0
2	1	0	0	0	0	0	1	1	1	0	0	0	0	0
2	0	0	0	0	1	0	0	1	1	0	0	0	0	0
2	1	0	0	1	1	1	1	4	1	1	1	1	0	0
2	0	0	1	1	1	1	0	4	1	1	1	1	0	0
2	0	0	0	0	0	1	0	1	1	0	0	0	0	0
2	0	1	0	1	1	1	0	4	1	1	1	1	0	0
2	0	1	0	0	0	0	0	1	1	0	0	0	0	0
2	0	0	0	0	1	0	0	1	1	0	0	0	0	0
2	0	0	0	1	1	1	0	3	1	1	1	0	0	0
2	1	0	0	1	1	1	0	3	1	1	1	0	0	0
2	1	1	0	0	1	1	0	3	1	1	1	0	0	0
2	1	0	1	1	1	0	0	3	1	1	1	0	0	0
2	1	0	0	1	0	0	0	1	1	0	0	0	0	0
2	0	0	0	1	1	0	0	2	1	1	0	0	0	0
2	0	0	0	0	1	0	0	1	1	0	0	0	0	0
2	0	0	0	1	1	1	0	3	1	1	1	0	0	0
2	0	1	0	0	1	1	0	3	1	1	1	0	0	0
2	1	0	0	1	1	1	0	3	1	1	1	0	0	0
2	1	0	0	1	1	1	0	3	1	1	1	0	0	0
2	1	0	0	1	1	0	1	3	1	1	1	0	0	0
2	0	0	0	1	1	0	1	3	1	1	1	0	0	0
2	0	1	0	1	1	0	0	3	1	1	1	0	0	0
2	0	1	0	0	1	1	0	3	1	1	1	0	0	0
2	1	1	0	0	1	1	0	3	1	1	1	0	0	0
2	1	1	0	1	1	1	1	5	1	1	1	1	1	0
2	0	1	0	0	1	1	0	3	1	1	1	0	0	0
2	0	0	0	0	0	1	1	2	1	1	0	0	0	0
2	0	1	0	0	1	0	0	2	1	1	0	0	0	0
2	0	0	0	1	0	0	0	1	1	0	0	0	0	0
2	0	1	0	0	0	0	0	1	1	0	0	0	0	0
2	0	1	0	0	1	1	0	3	1	1	1	0	0	0
2	1	1	0	0	1	1	0	3	1	1	1	0	0	0
2	0	0	0	0	1	1	0	2	1	1	0	0	0	0
2	1	0	0	0	1	0	0	1	1	0	0	0	0	0
2	0	1	0	0	1	0	0	2	1	1	0	0	0	0
2	0	0	0	0	1	1	0	2	1	1	0	0	0	0
2	0	0	0	0	1	0	0	1	1	0	0	0	0	0
2	0	1	0	0	1	0	0	2	1	1	0	0	0	0
2	0	1	0	1	0	0	0	2	1	1	0	0	0	0
2	1	0	0	0	1	1	0	2	1	1	0	0	0	0
2	1	1	0	0	1	1	0	3	1	1	1	0	0	0
2	0	1	0	0	1	1	0	3	1	1	1	0	0	0
2	0	0	0	1	1	0	0	2	1	1	0	0	0	0
2	1	1	0	0	0	1	0	2	1	1	0	0	0	0
2	1	0	0	0	1	0	0	1	1	0	0	0	0	0
2	0	0	0	1	1	1	0	3	1	1	1	0	0	0
2	0	0	0	0	1	0	0	1	1	0	0	0	0	0
2	0	1	0	0	0	1	0	2	1	1	0	0	0	0
2	0	1	0	1	1	1	0	4	1	1	1	1	0	0
2	0	1	0	1	1	0	0	3	1	1	1	0	0	0
2	0	1	0	0	1	1	0	3	1	1	1	0	0	0
2	0	0	0	1	0	0	1	2	1	1	0	0	0	0
2	0	0	0	0	1	1	0	2	1	1	0	0	0	0
2	0	1	0	0	1	0	0	2	1	1	0	0	0	0
2	0	1	0	0	1	1	0	3	1	1	1	0	0	0
2	0	0	0	0	1	0	0	1	1	0	0	0	0	0
2	1	1	0	1	1	1	1	5	1	1	1	1	1	0
2	0	0	0	0	0	0	0	0	0	0	0	0	0	0
2	0	0	1	1	1	1	0	4	1	1	1	1	0	0
2	1	1	0	1	1	0	0	3	1	1	1	0	0	0
2	0	0	0	0	0	0	0	0	0	0	0	0	0	0
2	0	1	0	0	0	0	0	1	1	0	0	0	0	0
2	1	1	0	1	1	0	0	3	1	1	1	0	0	0
2	0	1	0	0	1	0	0	2	1	1	0	0	0	0
2	1	0	0	1	1	1	0	3	1	1	1	0	0	0
2	0	0	0	0	1	0	0	1	1	0	0	0	0	0
2	0	0	0	1	0	1	0	2	1	1	0	0	0	0
2	1	1	0	1	1	1	0	4	1	1	1	1	0	0
2	0	0	0	0	1	1	0	2	1	1	0	0	0	0
2	1	1	0	0	1	1	1	4	1	1	1	1	0	0
2	0	0	0	0	1	0	0	1	1	0	0	0	0	0
2	0	1	0	1	0	0	0	2	1	1	0	0	0	0
2	0	0	0	0	0	0	0	0	0	0	0	0	0	0
2	1	1	0	1	1	1	0	4	1	1	1	1	0	0
2	1	0	0	0	1	1	0	2	1	1	0	0	0	0
2	0	0	0	1	0	0	0	1	1	0	0	0	0	0
2	0	1	0	0	1	1	0	3	1	1	1	0	0	0
2	0	0	0	1	0	1	0	2	1	1	0	0	0	0
2	1	1	0	1	1	1	0	4	1	1	1	1	0	0
2	0	1	0	1	1	0	0	3	1	1	1	0	0	0
2	1	1	0	1	1	0	0	3	1	1	1	0	0	0
2	1	1	0	0	1	0	0	2	1	1	0	0	0	0
2	1	1	1	0	0	0	0	2	1	1	0	0	0	0
2	1	1	0	0	1	0	0	2	1	1	0	0	0	0
2	1	0	1	1	0	1	1	4	1	1	1	1	0	0
2	1	1	0	0	1	0	0	2	1	1	0	0	0	0
2	1	1	0	0	1	0	0	2	1	1	0	0	0	0
2	1	0	0	0	1	1	0	2	1	1	0	0	0	0
2	0	1	0	0	1	0	0	2	1	1	0	0	0	0
2	0	1	0	0	0	0	0	1	1	0	0	0	0	0
2	1	1	0	1	1	0	0	3	1	1	1	0	0	0
2	0	1	0	0	1	0	0	2	1	1	0	0	0	0
2	1	1	0	1	1	1	1	5	1	1	1	1	1	0
2	1	1	1	0	1	1	0	4	1	1	1	1	0	0
2	1	1	0	0	0	1	0	2	1	1	0	0	0	0
2	1	1	1	1	1	1	1	6	1	1	1	1	1	1
2	0	1	0	0	1	1	0	3	1	1	1	0	0	0
2	1	1	0	1	1	0	1	4	1	1	1	1	0	0
2	1	1	1	0	0	1	0	3	1	1	1	0	0	0
2	1	1	0	0	1	0	0	2	1	1	0	0	0	0
2	0	1	0	1	0	1	0	3	1	1	1	0	0	0
2	0	1	0	1	1	0	0	3	1	1	1	0	0	0
2	0	0	0	0	1	0	0	1	1	0	0	0	0	0
2	0	0	0	0	1	0	0	1	1	0	0	0	0	0
2	0	0	0	1	0	0	0	1	1	0	0	0	0	0
2	1	1	0	1	0	0	0	2	1	1	0	0	0	0
2	1	1	0	0	1	0	0	2	1	1	0	0	0	0
2	0	0	0	1	1	1	0	3	1	1	1	0	0	0
2	1	1	0	0	1	1	1	4	1	1	1	1	0	0
2	1	1	0	1	1	0	0	3	1	1	1	0	0	0
2	0	1	0	1	1	0	0	3	1	1	1	0	0	0
2	0	1	0	1	1	0	0	3	1	1	1	0	0	0
2	1	1	0	1	1	1	0	4	1	1	1	1	0	0
2	1	1	0	1	1	1	0	4	1	1	1	1	0	0
2	0	0	0	0	1	0	0	1	1	0	0	0	0	0
2	1	1	0	0	1	1	0	3	1	1	1	0	0	0
2	0	0	0	0	0	0	0	0	0	0	0	0	0	0
2	0	0	0	1	1	0	0	2	1	1	0	0	0	0
2	1	1	0	0	0	1	0	2	1	1	0	0	0	0
2	1	0	1	1	0	1	0	3	1	1	1	0	0	0
2	0	1	0	1	1	0	0	3	1	1	1	0	0	0
2	0	1	0	1	1	1	0	4	1	1	1	1	0	0
2	0	1	0	0	0	0	0	1	1	0	0	0	0	0
2	0	1	0	1	1	0	0	3	1	1	1	0	0	0
2	0	0	0	1	0	0	0	1	1	0	0	0	0	0
2	0	0	0	0	1	1	0	2	1	1	0	0	0	0
2	0	1	0	0	1	0	0	2	1	1	0	0	0	0
2	0	0	0	0	1	0	0	1	1	0	0	0	0	0
2	0	0	1	0	1	1	0	3	1	1	1	0	0	0
2	0	1	0	0	0	0	0	1	1	0	0	0	0	0
2	0	1	0	0	1	0	0	2	1	1	0	0	0	0
2	0	1	0	0	1	0	0	2	1	1	0	0	0	0
2	1	0	0	1	1	0	1	3	1	1	1	0	0	0
2	0	0	1	0	1	0	0	2	1	1	0	0	0	0
2	0	1	0	1	1	0	0	3	1	1	1	0	0	0
2	1	1	0	0	1	0	0	2	1	1	0	0	0	0
2	1	0	0	1	1	1	0	3	1	1	1	0	0	0
2	0	0	0	1	1	0	0	2	1	1	0	0	0	0
2	1	0	0	1	1	1	0	3	1	1	1	0	0	0
2	0	0	0	1	1	0	0	2	1	1	0	0	0	0
2	1	1	1	1	1	1	1	6	1	1	1	1	1	1
2	0	1	0	0	0	0	1	2	1	1	0	0	0	0
2	1	1	0	0	1	1	0	3	1	1	1	0	0	0
2	0	0	0	0	1	1	0	2	1	1	0	0	0	0
2	0	1	0	1	1	1	0	4	1	1	1	1	0	0
2	0	0	0	0	1	1	0	2	1	1	0	0	0	0
2	1	0	0	1	1	1	1	4	1	1	1	1	0	0
2	1	0	0	1	1	0	1	3	1	1	1	0	0	0
2	0	1	0	0	1	1	0	3	1	1	1	0	0	0
2	0	0	0	0	1	1	0	2	1	1	0	0	0	0
2	0	1	0	0	0	0	0	1	1	0	0	0	0	0
2	0	0	0	0	1	1	0	2	1	1	0	0	0	0
2	0	1	0	1	1	0	1	4	1	1	1	1	0	0
2	0	1	0	1	0	0	0	2	1	1	0	0	0	0
2	0	1	0	0	0	0	0	1	1	0	0	0	0	0
2	0	1	0	0	0	0	0	1	1	0	0	0	0	0
2	1	1	0	1	0	0	1	3	1	1	1	0	0	0
2	0	0	0	0	0	0	0	0	0	0	0	0	0	0
2	1	0	0	0	0	0	0	0	0	0	0	0	0	0
2	0	1	0	0	1	0	0	2	1	1	0	0	0	0
2	0	0	0	0	0	0	0	0	0	0	0	0	0	0
2	0	1	0	1	0	1	0	3	1	1	1	0	0	0
2	1	1	0	1	1	0	0	3	1	1	1	0	0	0
2	0	1	0	0	1	0	0	2	1	1	0	0	0	0
2	1	1	0	0	0	0	0	1	1	0	0	0	0	0
2	0	0	0	1	1	1	0	3	1	1	1	0	0	0
2	0	0	0	0	1	0	1	2	1	1	0	0	0	0
2	0	1	0	0	1	1	0	3	1	1	1	0	0	0
2	0	0	0	0	0	0	0	0	0	0	0	0	0	0
2	1	1	0	1	0	1	0	3	1	1	1	0	0	0
2	0	1	0	1	0	0	1	3	1	1	1	0	0	0
2	0	1	0	0	1	1	0	3	1	1	1	0	0	0
2	0	1	0	1	0	0	0	2	1	1	0	0	0	0
2	1	1	0	1	1	1	0	4	1	1	1	1	0	0
2	0	0	0	1	1	1	0	3	1	1	1	0	0	0
2	0	1	1	1	0	0	0	3	1	1	1	0	0	0
2	0	1	0	1	1	0	0	3	1	1	1	0	0	0
2	0	0	0	0	0	1	0	1	1	0	0	0	0	0
2	0	1	0	0	1	0	0	2	1	1	0	0	0	0
2	1	1	0	1	1	1	0	4	1	1	1	1	0	0
2	0	0	0	0	0	1	0	1	1	0	0	0	0	0
2	0	0	0	0	1	1	0	2	1	1	0	0	0	0
2	1	1	0	0	1	1	0	3	1	1	1	0	0	0
2	0	1	0	1	1	0	0	3	1	1	1	0	0	0
2	0	0	0	0	1	0	0	1	1	0	0	0	0	0
2	0	0	0	0	0	0	0	0	0	0	0	0	0	0
2	0	1	0	1	1	0	0	3	1	1	1	0	0	0
2	0	1	0	1	1	0	0	3	1	1	1	0	0	0
2	0	1	0	0	1	0	0	2	1	1	0	0	0	0
2	1	1	0	0	1	0	0	2	1	1	0	0	0	0
2	0	0	0	0	1	1	0	2	1	1	0	0	0	0
2	1	1	0	0	1	0	0	2	1	1	0	0	0	0
2	0	1	0	0	1	0	0	2	1	1	0	0	0	0
2	0	1	0	1	0	0	0	2	1	1	0	0	0	0
2	0	1	0	1	1	1	0	4	1	1	1	1	0	0
2	1	1	0	0	1	0	0	2	1	1	0	0	0	0
2	0	1	0	1	1	0	0	3	1	1	1	0	0	0
2	0	1	0	0	0	0	0	1	1	0	0	0	0	0
2	0	0	0	1	0	0	0	1	1	0	0	0	0	0
2	1	0	1	1	0	1	1	4	1	1	1	1	0	0
2	0	1	0	0	1	0	0	2	1	1	0	0	0	0
2	0	1	0	0	0	1	1	3	1	1	1	0	0	0
2	0	1	0	1	0	0	0	2	1	1	0	0	0	0
2	0	0	0	0	1	1	0	2	1	1	0	0	0	0
2	1	0	1	0	1	1	0	3	1	1	1	0	0	0
2	0	1	0	1	1	0	0	3	1	1	1	0	0	0
2	0	1	0	0	0	1	0	2	1	1	0	0	0	0
2	0	1	0	1	1	0	0	3	1	1	1	0	0	0
2	0	1	0	0	1	1	1	4	1	1	1	1	0	0
2	0	1	0	0	1	0	0	2	1	1	0	0	0	0
2	0	1	0	0	1	0	0	2	1	1	0	0	0	0
2	0	1	0	0	1	1	0	3	1	1	1	0	0	0
2	1	1	0	1	1	0	0	3	1	1	1	0	0	0
2	0	1	0	1	1	1	0	4	1	1	1	1	0	0
2	0	0	0	0	1	0	0	1	1	0	0	0	0	0
2	1	0	0	1	0	1	1	3	1	1	1	0	0	0
2	0	0	0	0	0	1	0	1	1	0	0	0	0	0
2	1	0	0	0	1	1	0	2	1	1	0	0	0	0
2	1	1	0	0	0	0	0	1	1	0	0	0	0	0
2	1	0	0	0	1	1	0	2	1	1	0	0	0	0
2	1	1	0	0	1	0	0	2	1	1	0	0	0	0
2	0	0	0	0	1	1	0	2	1	1	0	0	0	0
2	0	1	0	0	1	0	0	2	1	1	0	0	0	0
2	0	0	0	1	1	0	0	2	1	1	0	0	0	0
2	0	0	0	1	0	0	0	1	1	0	0	0	0	0
2	1	1	0	1	0	1	1	4	1	1	1	1	0	0
2	0	1	0	0	0	1	0	2	1	1	0	0	0	0
2	0	0	0	0	1	0	0	1	1	0	0	0	0	0
2	1	1	0	1	0	1	0	3	1	1	1	0	0	0
2	1	0	0	0	1	0	0	1	1	0	0	0	0	0
2	0	1	0	1	0	0	0	2	1	1	0	0	0	0
2	1	1	0	1	1	1	1	5	1	1	1	1	1	0
2	0	1	0	0	1	1	0	3	1	1	1	0	0	0
2	1	1	0	1	0	0	1	3	1	1	1	0	0	0
2	0	0	0	0	0	0	0	0	0	0	0	0	0	0
2	1	0	0	0	1	0	0	1	1	0	0	0	0	0
2	0	0	0	0	1	1	0	2	1	1	0	0	0	0
2	0	1	0	0	1	0	0	2	1	1	0	0	0	0
2	0	0	0	0	1	0	0	1	1	0	0	0	0	0
2	1	0	0	0	1	0	0	1	1	0	0	0	0	0
2	0	1	0	0	1	0	0	2	1	1	0	0	0	0
2	0	1	0	0	1	0	0	2	1	1	0	0	0	0
2	0	0	0	1	0	0	0	1	1	0	0	0	0	0
2	0	1	0	1	0	0	0	2	1	1	0	0	0	0
2	1	0	0	1	0	1	1	3	1	1	1	0	0	0
2	1	1	0	1	0	0	1	3	1	1	1	0	0	0
2	1	0	0	0	1	1	0	2	1	1	0	0	0	0
2	1	0	1	1	1	1	1	5	1	1	1	1	1	0
2	1	0	0	1	1	1	1	4	1	1	1	1	0	0
2	0	0	0	0	0	0	1	1	1	0	0	0	0	0
2	0	1	0	1	1	0	0	3	1	1	1	0	0	0
2	1	1	0	1	1	0	0	3	1	1	1	0	0	0
2	0	0	0	0	1	0	0	1	1	0	0	0	0	0
2	0	0	0	0	1	0	0	1	1	0	0	0	0	0
2	0	0	0	0	1	0	0	1	1	0	0	0	0	0
3	0	1	0	1	0	0	0	2	1	1	0	0	0	0
3	0	1	0	1	0	0	0	2	1	1	0	0	0	0
3	0	1	0	0	1	0	0	2	1	1	0	0	0	0
3	0	0	0	0	1	0	0	1	1	0	0	0	0	0
3	0	0	0	1	0	1	0	2	1	1	0	0	0	0
3	0	1	1	1	0	0	0	3	1	1	1	0	0	0
3	0	1	0	1	1	1	0	4	1	1	1	1	0	0
3	1	1	0	0	1	1	0	3	1	1	1	0	0	0
3	0	0	0	0	1	0	0	1	1	0	0	0	0	0
3	0	0	0	0	1	1	0	2	1	1	0	0	0	0
3	0	1	0	0	0	0	0	1	1	0	0	0	0	0
3	0	1	0	0	1	1	0	3	1	1	1	0	0	0
3	0	1	0	1	1	1	0	4	1	1	1	1	0	0
3	1	0	0	1	1	0	0	2	1	1	0	0	0	0
3	1	1	0	0	1	0	1	3	1	1	1	0	0	0
3	1	1	0	0	1	0	0	2	1	1	0	0	0	0
3	0	1	0	0	0	0	0	1	1	0	0	0	0	0
3	0	0	0	0	0	1	0	1	1	0	0	0	0	0
3	0	1	0	0	1	0	0	2	1	1	0	0	0	0
3	0	0	0	1	1	0	1	3	1	1	1	0	0	0
3	1	1	0	1	1	1	0	4	1	1	1	1	0	0
3	1	1	0	0	0	0	0	1	1	0	0	0	0	0
3	0	0	0	0	1	1	0	2	1	1	0	0	0	0
3	0	1	0	0	0	0	0	1	1	0	0	0	0	0
3	0	0	0	0	1	0	0	1	1	0	0	0	0	0
3	1	1	0	1	1	0	0	3	1	1	1	0	0	0
3	0	1	0	0	0	1	0	2	1	1	0	0	0	0
3	0	1	0	1	0	0	1	3	1	1	1	0	0	0
3	0	0	0	0	0	0	0	0	0	0	0	0	0	0
3	0	1	0	0	0	0	0	1	1	0	0	0	0	0
3	0	1	0	1	1	0	0	3	1	1	1	0	0	0
3	1	1	0	1	1	0	0	3	1	1	1	0	0	0
3	0	0	0	0	1	0	0	1	1	0	0	0	0	0
3	0	1	0	1	0	0	0	2	1	1	0	0	0	0
3	1	1	0	0	0	0	0	1	1	0	0	0	0	0
3	0	1	0	0	1	0	0	2	1	1	0	0	0	0
3	1	1	0	0	0	0	0	1	1	0	0	0	0	0
3	1	0	0	0	1	1	0	2	1	1	0	0	0	0
3	0	1	0	0	0	0	0	1	1	0	0	0	0	0
3	0	1	0	0	1	0	0	2	1	1	0	0	0	0
3	0	0	0	1	1	1	0	3	1	1	1	0	0	0
3	0	0	0	1	0	0	0	1	1	0	0	0	0	0
3	0	0	0	1	1	0	0	2	1	1	0	0	0	0
3	0	0	0	0	1	1	0	2	1	1	0	0	0	0
3	0	1	0	0	1	1	0	3	1	1	1	0	0	0
3	1	1	0	1	1	0	0	3	1	1	1	0	0	0
3	0	0	0	0	1	1	0	2	1	1	0	0	0	0
3	0	1	0	0	0	0	0	1	1	0	0	0	0	0
3	0	1	0	0	0	0	0	1	1	0	0	0	0	0
3	0	0	0	0	1	0	1	2	1	1	0	0	0	0
3	0	1	0	1	1	1	0	4	1	1	1	1	0	0
3	1	0	1	1	1	0	0	3	1	1	1	0	0	0
3	0	1	0	1	1	1	0	4	1	1	1	1	0	0
3	0	1	0	0	1	1	0	3	1	1	1	0	0	0
3	0	1	0	1	0	0	0	2	1	1	0	0	0	0
3	0	1	0	0	1	1	0	3	1	1	1	0	0	0
3	0	0	0	1	0	1	0	2	1	1	0	0	0	0
3	1	0	0	1	1	1	0	3	1	1	1	0	0	0
3	1	0	0	1	1	1	0	3	1	1	1	0	0	0
3	0	1	0	0	1	0	0	2	1	1	0	0	0	0
3	0	0	0	1	0	1	0	2	1	1	0	0	0	0
3	0	1	0	0	1	0	0	2	1	1	0	0	0	0
3	0	0	0	0	1	1	0	2	1	1	0	0	0	0
3	1	0	0	0	1	0	0	1	1	0	0	0	0	0
3	1	1	0	0	0	1	0	2	1	1	0	0	0	0
3	1	1	0	1	1	1	0	4	1	1	1	1	0	0
3	0	1	0	0	1	0	1	3	1	1	1	0	0	0
3	0	1	0	1	0	1	0	3	1	1	1	0	0	0
3	0	0	0	1	1	1	0	3	1	1	1	0	0	0
3	1	1	1	1	0	1	0	4	1	1	1	1	0	0
3	0	0	0	0	1	0	0	1	1	0	0	0	0	0
3	1	1	0	1	1	1	0	4	1	1	1	1	0	0
3	1	1	0	0	0	1	0	2	1	1	0	0	0	0
3	1	1	0	1	1	0	0	3	1	1	1	0	0	0
3	0	0	0	0	0	0	0	0	0	0	0	0	0	0
3	0	1	0	1	0	0	0	2	1	1	0	0	0	0
3	1	1	0	0	1	0	1	3	1	1	1	0	0	0
3	1	1	0	1	1	0	0	3	1	1	1	0	0	0
3	0	0	0	1	0	1	0	2	1	1	0	0	0	0
3	1	1	0	1	1	0	0	3	1	1	1	0	0	0
3	0	1	0	1	1	1	1	5	1	1	1	1	1	0
3	0	1	0	0	1	1	0	3	1	1	1	0	0	0
3	0	0	0	0	1	1	0	2	1	1	0	0	0	0
3	0	0	0	0	1	1	1	3	1	1	1	0	0	0
3	0	1	0	1	1	0	0	3	1	1	1	0	0	0
3	1	1	0	1	1	0	0	3	1	1	1	0	0	0
3	1	0	1	1	1	0	0	3	1	1	1	0	0	0
3	0	1	0	0	1	0	0	2	1	1	0	0	0	0
3	0	1	0	1	1	1	0	4	1	1	1	1	0	0
3	1	0	1	0	1	0	0	2	1	1	0	0	0	0
3	1	1	0	0	1	1	0	3	1	1	1	0	0	0
3	1	0	0	1	1	0	0	2	1	1	0	0	0	0
3	0	0	0	1	1	0	0	2	1	1	0	0	0	0
3	0	1	0	0	1	0	0	2	1	1	0	0	0	0
3	0	1	0	0	1	0	0	2	1	1	0	0	0	0
3	0	1	0	0	1	0	0	2	1	1	0	0	0	0
3	0	0	0	1	1	0	0	2	1	1	0	0	0	0
3	0	0	0	0	1	0	0	1	1	0	0	0	0	0
3	0	1	0	0	0	0	0	1	1	0	0	0	0	0
3	0	0	0	0	1	0	0	1	1	0	0	0	0	0
3	0	0	0	0	1	0	0	1	1	0	0	0	0	0
3	0	0	0	0	0	1	0	1	1	0	0	0	0	0
3	0	0	0	0	1	1	0	2	1	1	0	0	0	0
3	1	0	0	0	0	0	0	0	0	0	0	0	0	0
3	0	1	0	1	1	1	0	4	1	1	1	1	0	0
3	0	0	0	1	1	0	1	3	1	1	1	0	0	0
3	0	1	0	0	1	1	0	3	1	1	1	0	0	0
3	0	0	0	1	0	0	0	1	1	0	0	0	0	0
3	0	0	0	0	0	1	0	1	1	0	0	0	0	0
3	1	1	0	1	0	0	0	2	1	1	0	0	0	0
3	0	0	0	1	1	0	0	2	1	1	0	0	0	0
3	0	0	0	0	0	1	0	1	1	0	0	0	0	0
3	0	1	0	1	0	0	1	3	1	1	1	0	0	0
3	0	0	0	0	0	1	0	1	1	0	0	0	0	0
3	0	1	0	0	1	0	0	2	1	1	0	0	0	0
3	0	0	0	1	1	0	1	3	1	1	1	0	0	0
3	0	1	0	1	0	0	0	2	1	1	0	0	0	0
3	0	0	0	1	1	1	1	4	1	1	1	1	0	0
3	1	0	0	1	1	1	0	3	1	1	1	0	0	0
3	1	0	1	1	0	0	0	2	1	1	0	0	0	0
3	0	0	0	0	1	1	0	2	1	1	0	0	0	0
3	0	0	1	0	0	1	0	2	1	1	0	0	0	0
3	0	1	0	1	0	1	0	3	1	1	1	0	0	0
3	0	0	0	0	1	1	1	3	1	1	1	0	0	0
3	0	0	0	0	1	0	0	1	1	0	0	0	0	0
3	1	1	0	1	1	0	0	3	1	1	1	0	0	0
3	1	1	0	0	1	1	0	3	1	1	1	0	0	0
3	0	0	0	0	1	0	0	1	1	0	0	0	0	0
3	1	1	1	1	1	0	0	4	1	1	1	1	0	0
3	1	1	0	0	1	0	0	2	1	1	0	0	0	0
3	1	0	0	1	1	1	0	3	1	1	1	0	0	0
3	0	0	0	1	0	0	0	1	1	0	0	0	0	0
3	0	1	0	0	0	0	0	1	1	0	0	0	0	0
3	1	1	0	1	0	0	0	2	1	1	0	0	0	0
3	1	0	0	0	1	1	1	3	1	1	1	0	0	0
3	0	1	0	0	0	0	0	1	1	0	0	0	0	0
3	0	0	1	1	1	1	0	4	1	1	1	1	0	0
3	1	1	0	0	1	0	0	2	1	1	0	0	0	0
3	0	0	0	1	1	1	1	4	1	1	1	1	0	0
3	0	1	1	1	0	0	0	3	1	1	1	0	0	0
3	1	0	0	1	0	0	0	1	1	0	0	0	0	0
3	0	0	0	1	0	0	0	1	1	0	0	0	0	0
3	0	0	0	0	1	1	0	2	1	1	0	0	0	0
3	0	1	0	1	1	0	0	3	1	1	1	0	0	0
3	0	1	0	0	1	1	0	3	1	1	1	0	0	0
3	0	0	0	1	1	1	0	3	1	1	1	0	0	0
3	0	0	0	0	1	1	0	2	1	1	0	0	0	0
3	0	1	0	0	1	0	0	2	1	1	0	0	0	0
3	0	0	1	0	1	0	0	2	1	1	0	0	0	0
3	0	0	0	1	1	0	0	2	1	1	0	0	0	0
3	0	0	0	0	0	0	0	0	0	0	0	0	0	0
3	0	1	0	0	1	1	0	3	1	1	1	0	0	0
3	1	1	0	1	0	1	1	4	1	1	1	1	0	0
3	0	0	0	1	1	0	0	2	1	1	0	0	0	0
3	0	1	0	0	1	0	0	2	1	1	0	0	0	0
3	0	0	0	0	0	1	0	1	1	0	0	0	0	0
3	1	1	0	1	1	1	0	4	1	1	1	1	0	0
3	0	1	0	0	0	1	1	3	1	1	1	0	0	0
3	0	1	0	0	0	1	0	2	1	1	0	0	0	0
3	0	1	0	0	1	1	0	3	1	1	1	0	0	0
3	1	0	0	0	1	1	0	2	1	1	0	0	0	0
3	1	0	0	0	1	0	0	1	1	0	0	0	0	0
3	1	0	0	1	1	0	0	2	1	1	0	0	0	0
3	0	0	0	1	1	1	0	3	1	1	1	0	0	0
3	1	0	0	1	1	1	0	3	1	1	1	0	0	0
3	0	0	0	0	1	0	0	1	1	0	0	0	0	0
3	0	1	0	0	1	0	0	2	1	1	0	0	0	0
3	0	1	0	1	0	0	0	2	1	1	0	0	0	0
3	0	1	0	1	1	0	1	4	1	1	1	1	0	0
3	1	1	0	1	0	1	1	4	1	1	1	1	0	0
3	1	0	0	1	1	1	1	4	1	1	1	1	0	0
3	1	1	0	0	0	1	0	2	1	1	0	0	0	0
3	0	0	0	0	0	1	1	2	1	1	0	0	0	0
3	0	1	0	0	1	0	0	2	1	1	0	0	0	0
3	0	0	0	0	0	0	0	0	0	0	0	0	0	0
3	1	1	0	1	1	1	0	4	1	1	1	1	0	0
3	1	0	0	1	0	0	0	1	1	0	0	0	0	0
3	1	0	0	1	1	0	0	2	1	1	0	0	0	0
3	0	0	0	0	0	0	0	0	0	0	0	0	0	0
3	1	1	0	1	1	0	0	3	1	1	1	0	0	0
3	0	0	0	0	1	1	0	2	1	1	0	0	0	0
3	0	1	0	1	1	1	0	4	1	1	1	1	0	0
3	0	1	0	0	1	0	0	2	1	1	0	0	0	0
3	1	1	0	1	0	0	0	2	1	1	0	0	0	0
3	0	0	0	0	1	1	0	2	1	1	0	0	0	0
3	0	1	0	0	1	1	0	3	1	1	1	0	0	0
3	0	1	0	0	0	0	0	1	1	0	0	0	0	0
3	0	0	0	1	0	0	1	2	1	1	0	0	0	0
3	0	1	0	1	0	0	0	2	1	1	0	0	0	0
3	0	1	0	0	1	0	0	2	1	1	0	0	0	0
3	0	1	0	1	1	0	0	3	1	1	1	0	0	0
3	0	0	0	0	1	0	0	1	1	0	0	0	0	0
3	0	1	0	0	0	0	0	1	1	0	0	0	0	0
3	1	1	0	0	0	0	0	1	1	0	0	0	0	0
3	0	1	0	0	1	0	0	2	1	1	0	0	0	0
3	0	0	0	0	1	0	0	1	1	0	0	0	0	0
3	0	1	0	1	1	1	0	4	1	1	1	1	0	0
3	0	1	0	0	1	0	1	3	1	1	1	0	0	0
3	0	1	0	0	1	1	0	3	1	1	1	0	0	0
3	1	0	0	1	1	1	1	4	1	1	1	1	0	0
3	0	0	0	0	0	1	0	1	1	0	0	0	0	0
3	0	0	1	1	0	0	1	3	1	1	1	0	0	0
3	0	1	0	1	0	0	1	3	1	1	1	0	0	0
3	0	0	1	0	1	1	0	3	1	1	1	0	0	0
3	0	1	0	1	0	0	0	2	1	1	0	0	0	0
3	0	0	0	0	0	0	0	0	0	0	0	0	0	0
3	0	1	0	0	1	1	0	3	1	1	1	0	0	0
3	1	0	0	0	0	1	0	1	1	0	0	0	0	0
3	0	0	0	1	1	1	0	3	1	1	1	0	0	0
3	1	0	0	0	1	0	0	1	1	0	0	0	0	0
3	0	1	0	1	0	1	0	3	1	1	1	0	0	0
3	0	0	0	0	0	1	0	1	1	0	0	0	0	0
3	1	1	0	0	1	1	0	3	1	1	1	0	0	0
3	0	1	0	1	1	0	0	3	1	1	1	0	0	0
3	0	0	0	1	1	1	1	4	1	1	1	1	0	0
3	0	0	0	0	1	1	0	2	1	1	0	0	0	0
3	1	0	0	1	1	0	0	2	1	1	0	0	0	0
3	0	0	0	1	0	0	0	1	1	0	0	0	0	0
3	1	1	0	0	1	0	1	3	1	1	1	0	0	0
3	0	0	0	0	1	0	0	1	1	0	0	0	0	0
3	1	1	0	0	1	1	0	3	1	1	1	0	0	0
3	0	0	0	0	1	1	0	2	1	1	0	0	0	0
3	1	1	0	1	0	1	0	3	1	1	1	0	0	0
3	0	1	0	1	1	0	0	3	1	1	1	0	0	0
3	1	1	0	0	1	0	0	2	1	1	0	0	0	0
3	0	1	0	0	0	0	0	1	1	0	0	0	0	0
3	0	1	0	0	1	0	0	2	1	1	0	0	0	0
3	1	0	1	1	1	1	1	5	1	1	1	1	1	0
3	1	0	0	1	0	1	0	2	1	1	0	0	0	0
3	0	0	0	1	0	0	0	1	1	0	0	0	0	0
3	0	0	0	0	1	0	0	1	1	0	0	0	0	0
3	0	1	0	0	0	0	0	1	1	0	0	0	0	0
3	0	1	0	0	1	1	0	3	1	1	1	0	0	0
3	1	0	0	1	1	1	0	3	1	1	1	0	0	0
3	0	0	0	0	0	0	0	0	0	0	0	0	0	0
3	1	1	0	0	1	0	1	3	1	1	1	0	0	0
3	0	0	0	1	1	0	0	2	1	1	0	0	0	0
3	1	1	0	0	1	1	0	3	1	1	1	0	0	0
3	0	0	0	0	0	1	0	1	1	0	0	0	0	0
3	0	1	0	0	0	1	0	2	1	1	0	0	0	0
3	1	0	0	1	1	1	0	3	1	1	1	0	0	0
3	0	0	1	0	1	0	1	3	1	1	1	0	0	0
3	0	0	0	0	0	1	0	1	1	0	0	0	0	0
3	1	1	0	1	1	1	1	5	1	1	1	1	1	0
3	0	1	0	1	1	0	0	3	1	1	1	0	0	0
3	1	0	1	1	1	1	0	4	1	1	1	1	0	0
3	0	0	0	1	1	0	0	2	1	1	0	0	0	0
3	1	0	0	1	0	0	0	1	1	0	0	0	0	0
3	0	0	1	1	0	0	0	2	1	1	0	0	0	0
3	0	0	0	0	1	0	0	1	1	0	0	0	0	0
3	0	1	0	1	1	1	0	4	1	1	1	1	0	0
3	0	0	0	0	1	1	0	2	1	1	0	0	0	0
3	0	0	0	1	1	0	0	2	1	1	0	0	0	0
3	0	1	0	0	1	0	0	2	1	1	0	0	0	0
3	0	1	0	1	1	1	0	4	1	1	1	1	0	0
3	0	1	0	0	0	0	0	1	1	0	0	0	0	0
3	0	0	0	1	0	0	0	1	1	0	0	0	0	0
3	0	0	0	0	1	1	0	2	1	1	0	0	0	0
3	0	0	0	1	1	1	0	3	1	1	1	0	0	0
3	0	1	0	1	0	0	0	2	1	1	0	0	0	0
3	0	1	0	0	1	0	0	2	1	1	0	0	0	0
3	1	1	0	1	1	0	1	4	1	1	1	1	0	0
3	0	1	0	1	1	0	0	3	1	1	1	0	0	0
3	0	1	0	0	0	1	0	2	1	1	0	0	0	0
3	0	0	0	1	1	0	1	3	1	1	1	0	0	0
3	1	1	0	0	1	1	0	3	1	1	1	0	0	0
3	0	1	0	0	1	1	0	3	1	1	1	0	0	0
3	1	0	1	0	1	1	0	3	1	1	1	0	0	0
3	0	1	0	0	1	0	0	2	1	1	0	0	0	0
3	0	0	0	1	1	0	0	2	1	1	0	0	0	0
3	0	0	0	1	1	0	0	2	1	1	0	0	0	0
3	1	1	0	0	1	1	0	3	1	1	1	0	0	0
3	0	0	0	0	0	0	0	0	0	0	0	0	0	0
3	1	1	0	1	0	1	1	4	1	1	1	1	0	0
3	1	1	0	1	0	1	0	3	1	1	1	0	0	0
3	1	1	0	1	1	1	0	4	1	1	1	1	0	0
3	0	0	0	0	1	0	0	1	1	0	0	0	0	0
3	0	0	0	0	0	0	0	0	0	0	0	0	0	0
3	0	0	0	0	1	0	0	1	1	0	0	0	0	0
3	1	0	1	0	1	1	0	3	1	1	1	0	0	0
3	0	0	0	1	1	0	0	2	1	1	0	0	0	0
3	1	1	0	1	0	1	0	3	1	1	1	0	0	0
3	0	0	0	1	1	0	0	2	1	1	0	0	0	0
3	1	0	0	0	0	0	1	1	1	0	0	0	0	0
3	0	0	0	0	1	0	0	1	1	0	0	0	0	0
3	1	0	0	1	1	1	1	4	1	1	1	1	0	0
3	0	0	1	1	1	1	0	4	1	1	1	1	0	0
3	0	0	0	0	0	1	0	1	1	0	0	0	0	0
3	0	1	0	1	1	1	0	4	1	1	1	1	0	0
3	0	1	0	0	0	0	0	1	1	0	0	0	0	0
3	0	0	0	0	1	0	0	1	1	0	0	0	0	0
3	0	0	0	1	1	1	0	3	1	1	1	0	0	0
3	1	0	0	1	1	1	0	3	1	1	1	0	0	0
3	1	1	0	0	1	1	0	3	1	1	1	0	0	0
3	1	0	1	1	1	0	0	3	1	1	1	0	0	0
3	1	0	0	1	0	0	0	1	1	0	0	0	0	0
3	0	0	0	1	1	0	0	2	1	1	0	0	0	0
3	0	0	0	0	1	0	0	1	1	0	0	0	0	0
3	0	0	0	1	1	1	0	3	1	1	1	0	0	0
3	0	1	0	0	1	1	0	3	1	1	1	0	0	0
3	1	0	0	1	1	1	0	3	1	1	1	0	0	0
3	1	0	0	1	1	1	0	3	1	1	1	0	0	0
3	1	0	0	1	1	0	1	3	1	1	1	0	0	0
3	0	0	0	1	1	0	1	3	1	1	1	0	0	0
3	0	1	0	1	1	0	0	3	1	1	1	0	0	0
3	0	1	0	0	1	1	0	3	1	1	1	0	0	0
3	1	1	0	0	1	1	0	3	1	1	1	0	0	0
3	1	1	0	1	1	1	1	5	1	1	1	1	1	0
3	0	1	0	0	1	1	0	3	1	1	1	0	0	0
3	0	0	0	0	0	1	1	2	1	1	0	0	0	0
3	0	1	0	0	1	0	0	2	1	1	0	0	0	0
3	0	0	0	1	0	0	0	1	1	0	0	0	0	0
3	0	1	0	0	0	0	0	1	1	0	0	0	0	0
3	0	1	0	0	1	1	0	3	1	1	1	0	0	0
3	1	1	0	0	1	1	0	3	1	1	1	0	0	0
3	0	0	0	0	1	1	0	2	1	1	0	0	0	0
3	1	0	0	0	1	0	0	1	1	0	0	0	0	0
3	0	1	0	0	1	0	0	2	1	1	0	0	0	0
3	0	0	0	0	1	1	0	2	1	1	0	0	0	0
3	0	0	0	0	1	0	0	1	1	0	0	0	0	0
3	0	1	0	0	1	0	0	2	1	1	0	0	0	0
3	0	1	0	1	0	0	0	2	1	1	0	0	0	0
3	1	0	0	0	1	1	0	2	1	1	0	0	0	0
3	1	1	0	0	1	1	0	3	1	1	1	0	0	0
3	0	1	0	0	1	1	0	3	1	1	1	0	0	0
3	0	0	0	1	1	0	0	2	1	1	0	0	0	0
3	1	1	0	0	0	1	0	2	1	1	0	0	0	0
3	1	0	0	0	1	0	0	1	1	0	0	0	0	0
3	0	0	0	1	1	1	0	3	1	1	1	0	0	0
3	0	0	0	0	1	0	0	1	1	0	0	0	0	0
3	0	1	0	0	0	1	0	2	1	1	0	0	0	0
3	0	1	0	1	1	1	0	4	1	1	1	1	0	0
3	0	1	0	1	1	0	0	3	1	1	1	0	0	0
3	0	1	0	0	1	1	0	3	1	1	1	0	0	0
3	0	0	0	1	0	0	1	2	1	1	0	0	0	0
3	0	0	0	0	1	1	0	2	1	1	0	0	0	0
3	0	1	0	0	1	0	0	2	1	1	0	0	0	0
3	0	1	0	0	1	1	0	3	1	1	1	0	0	0
3	0	0	0	0	1	0	0	1	1	0	0	0	0	0
3	1	1	0	1	1	1	1	5	1	1	1	1	1	0
3	0	0	0	0	0	0	0	0	0	0	0	0	0	0
3	0	0	1	1	1	1	0	4	1	1	1	1	0	0
3	1	1	0	1	1	0	0	3	1	1	1	0	0	0
3	0	0	0	0	0	0	0	0	0	0	0	0	0	0
3	0	1	0	0	0	0	0	1	1	0	0	0	0	0
3	1	1	0	1	1	0	0	3	1	1	1	0	0	0
3	0	1	0	0	1	0	0	2	1	1	0	0	0	0
3	1	0	0	1	1	1	0	3	1	1	1	0	0	0
3	0	0	0	0	1	0	0	1	1	0	0	0	0	0
3	0	0	0	1	0	1	0	2	1	1	0	0	0	0
3	1	1	0	1	1	1	0	4	1	1	1	1	0	0
3	0	0	0	0	1	1	0	2	1	1	0	0	0	0
3	1	1	0	0	1	1	1	4	1	1	1	1	0	0
3	0	0	0	0	1	0	0	1	1	0	0	0	0	0
3	0	1	0	1	0	0	0	2	1	1	0	0	0	0
3	0	0	0	0	0	0	0	0	0	0	0	0	0	0
3	1	1	0	1	1	1	0	4	1	1	1	1	0	0
3	1	0	0	0	1	1	0	2	1	1	0	0	0	0
3	0	0	0	1	0	0	0	1	1	0	0	0	0	0
3	0	1	0	0	1	1	0	3	1	1	1	0	0	0
3	0	0	0	1	0	1	0	2	1	1	0	0	0	0
3	1	1	0	1	1	1	0	4	1	1	1	1	0	0
3	0	1	0	1	1	0	0	3	1	1	1	0	0	0
3	1	1	0	1	1	0	0	3	1	1	1	0	0	0
3	1	1	0	0	1	0	0	2	1	1	0	0	0	0
3	1	1	1	0	0	0	0	2	1	1	0	0	0	0
3	1	1	0	0	1	0	0	2	1	1	0	0	0	0
3	1	0	1	1	0	1	1	4	1	1	1	1	0	0
3	1	1	0	0	1	0	0	2	1	1	0	0	0	0
3	1	1	0	0	1	0	0	2	1	1	0	0	0	0
3	1	0	0	0	1	1	0	2	1	1	0	0	0	0
3	0	1	0	0	1	0	0	2	1	1	0	0	0	0
3	0	1	0	0	0	0	0	1	1	0	0	0	0	0
3	1	1	0	1	1	0	0	3	1	1	1	0	0	0
3	0	1	0	0	1	0	0	2	1	1	0	0	0	0
3	1	1	0	1	1	1	1	5	1	1	1	1	1	0
3	1	1	1	0	1	1	0	4	1	1	1	1	0	0
3	1	1	0	0	0	1	0	2	1	1	0	0	0	0
3	1	1	0	1	1	1	1	5	1	1	1	1	1	0
3	0	1	0	0	1	1	0	3	1	1	1	0	0	0
3	1	1	0	1	1	0	1	4	1	1	1	1	0	0
3	1	1	1	0	0	1	0	3	1	1	1	0	0	0
3	1	1	0	0	1	0	0	2	1	1	0	0	0	0
3	0	1	0	1	0	1	0	3	1	1	1	0	0	0
3	0	1	0	1	1	0	0	3	1	1	1	0	0	0
[truncated: 1,229 more rows]
